# Supplementary material for: A plastid carbohydrate carrier mediates ribose recycling from nucleotide catabolism and glucose export from starch degradation
Source: Nat Commun. 2025 Nov 5;16:9747. doi: 10.1038/s41467-025-65510-8 (PMC12589546; doi:10.1038/s41467-025-65510-8)
Supplement: Supplementary file 4 — Source Data [file 41467_2025_65510_MOESM4_ESM.xlsx]

## Sheet: Fig. 1
A												B
	ribose													ribose
		Col-0	pglct-#2	wild type (pglct-#2)	pglct-#2: pGlcT-YFP	pglct-#2: pGlcT	pglct-#1	wild type (pglct-#1)	pglct2	wild type (pglct2)					pglct-#2	pglct-#2 +U	wild type (pglct-#2)	wild type (pglct-#2) +U	pglct-#1	pglct-#1# +U	wild type (pglct-#1)	wild type (pglct-#1) +U
	µmol g-1 FW	0.388368	1.70516	0.468407	0.53824	0.325751	1.38613	0.477118	0.47451	0.461727				µmol g-1 FW	0.216968	0.329699	0.0633985	0.0538779	0.189801	0.350258	0.0657942	0.0968315
		0.312502	1.65525	0.45944	0.5415	0.400156	1.28138	0.560126	0.552458	0.438611					0.15011	0.328562	0.0456524	0.0511387	0.192805	0.233272	0.0721413	0.060213
		0.268868	2.08288	0.485626	0.459361	0.567413	1.65378	0.423599	0.527877	0.308924					0.181766	0.341265	0.0364565	0.0486241	0.148371	0.287593	0.0536218	0.0627907
		0.478546	1.34237	0.574858	0.432498	0.453243	1.24704	0.54408	0.321717	0.494926
		0.334819	1.07698	0.703963	0.382161	0.381777	1.28172	0.362452	0.323011	0.362884
														uridine
															pglct-#2	pglct-#2 +U	wild type (pglct-#2)	wild type (pglct-#2) +U	pglct-#1	pglct-#1# +U	wild type (pglct-#1)	wild type (pglct-#1) +U
														µmol g-1 FW	0.000268542	0.00159527	0.000272903	0.00125549	0.000251662	0.00222754	0.000430059	0.00271458
	comparison	t	p	significant?		Group	Letter								0.000201416	0.00175926	0.000298198	0.00186129	0.000330826	0.00142975	0.000314901	0.002363
	pGlcT/pglct-#2 - pglct-#2	-5.84097	3.0029e-05	yes		pGlcT/pglct-#2	a								0.000194435	0.00172119	0.000244697	0.00170059	0.000223595	0.00185194	0.000215224	0.00303448
	pGlcT-YFP/pglct-#2- pglct-#2	-5.67808	4.76184e-05	yes		pGlcT-YFP/pglct-#2	a
	wild type (pglct-#2) - pglct-#2	-5.22749	0.000198832	yes		wild type (pglct-#2)	a
	pglct-#1 - pglct-#2	-0.97171	0.983662	no		pglct-#1	b
	wild type (pglct-#2) - pglct-#2	-5.62534	5.85447e-05	yes		wild tpye (pglct-#1)	a
	pglct2 - pglct-#2	-5.69581	4.39012e-05	yes		pglct2	a							ribose
	wild type (pglct2) - pglct-#2	-5.95343	1.26754e-05	yes		wild type (pglct2)	a							comparison	t	p	significant?		Group	Letter
	Col-0 - pglct-#2	-6.2302	1.97162e-05	yes		Col-0	a							pglct-#2 +U - pglct-#2	6.21656	0.000218656	yes		pglct-#2 +U	c
	pGlcT-YFP/pglct-#2 - pGlcT/pglct-#2	0.787693	0.995842	no		pglct-#2	b							wild type (pglct-#2) - pglct-#2	-5.26102	0.0011423	yes		wild type (pglct-#2)	a
	wild type(pglct-#2)- pGlcT/pglct-#2	1.63577	0.755762	no										wild tpye (pglct-#2) +U - pglct-#2	-5.55327	0.000602184	yes		wild type (pglct-#2) +U	a
	pglct-#1 - pGlct/pglct-#2	9.92083	1.33742e-11	yes										pglct-#1 - pglct-#2	-0.202205	0.999998	no		pglct-#1	b
	wild type (pglct-#1) - pGlcT/pglct-#2	0.775954	0.996243	no										pglct-#1 +U - pglct-#2	2.25331	0.318999	no		pglct-#1 +U	bc
	pglct2 - pGlcT/pglct-#2	0.198219	1	no										wild tpye (pglct-#2) - pglct-#2	-4.84768	0.00268175	yes		wild type (pglct-#1)	a
	wild type (pglct2) - pGlcT/pglct-#2	-0.206219	1	no										wild type (pglct-#2) +U - pglct-#2	-3.957	0.0146421	no		wild type (pglct-#1) +U	a
	Col-0 - pGlcT/pglct-#2	-1.13314	0.959055	no										wild type (pglct-#2) - pglct-#2 +U	-26.1528	0	yes		pglct-#2	b
	wild type (pglct-#2) - pGlcT-YFP/pglct-#2	1.09066	0.967128	no										wild tpye (pglct-#2) +U - pglct-#2 +U	-53.1391	0	yes
	pglct-#1 - pGlcT-YFP/pglct-#2	9.95495	4.65387e-11	yes										pglct-#1 - pglct-#2 +U	-8.55845	1.51435e-06	yes
	wild type (pglct-#2) - pGlcT-YFP/pglct-#2	0.0506052	1	no										pglct-#1 +U - pglct-#2 +U	-1.02658	0.949305	no
	pglct2 - pGlcT-YFP/pglct-#2	-0.472195	0.999897	no										wild type (pglct-#1) - pglct-#2 +U	-32.4256	0	yes
	wild type (pglct2) - pGlcT-YFP/pglct-#2	-1.11798	0.962136	no										wild type (pglct-#1) +U - pglct-#2 +U	-17.0059	3.77476e-14	yes
	Col-0 - pGlcT-YFP/pglct-#2	-2.15214	0.425923	no										wild type (pglct-#2) +U - wild type (pglct-#2)	0.274942	0.999985	no
	pglct-#1 - wild type (pglct-#1)	8.46998	8.17029e-09	yes										pglct-#1 - wild type (pglct-#2)	6.40764	9.12314e-05	yes
	wild type (pglct-#1) - wild type (pglct-#2)	-0.982607	0.982459	no										pglct-#1 +U - wild type (pglct-#1)	5.6893	0.000545893	yes
	pglct2 - wild type (pglct-#2)	-1.30029	0.913886	no										wild type (pglct-#1) - wild type (pglct-#2)	1.30636	0.850634	no
	wild type (pglct2) - wild type (pglct-#2)	-1.95074	0.554937	no										wild type (pglct-#2) +U - wild tpye (pglct-#2)	1.42418	0.792415	no
	Col-0 - wild type (pglct-#2)	-2.77593	0.141445	no										pglct-#1 - wild type (pglct-#2) +U	7.12334	2.34989e-05	yes
	wild type (pglct-#1) - pglct-#1	-9.62296	4.92648e-11	yes										pglct-#1 +U - wild type (pglct-#2) +U	5.7716	0.000445503	yes
	pglct2 - pglct-#1	-9.2779	1.48516e-10	yes										wild type (pglct-#1) - wild type (pglct-#2) +U	1.82927	0.55177	no
	wild type (pglct2) - pglct-#1	-10.4279	4.12905e-10	yes										wild type (pglct-#1) +U - wild type (pglct-#2) +U	1.5143	0.742203	no
	Col-0 - pglct-#1	-10.9295	3.9968e-13	yes										pglct-#1 +U - pglct-#1	2.52151	0.211067	no
	pglct2 - wild type (pglct-#2)	-0.485166	0.999873	no										wild type (pglct-#1) - pglct-#1	-6.02514	0.000329776	yes
	wild tpye (pglct2) - wild tpye (pglct-#1)	-1.07008	0.970621	no										wild type (pglct-#1) +U - pglct-#1	-4.5605	0.00454223	yes
	Col-0 - wild tpye (pglct-#2)	-2.02429	0.506478	no										wild type (pglct-#1) - pglct-#1 +U	-5.40273	0.000841469	yes
	wild type (pglct2) - pglct2	-0.394167	0.999974	no										wild type (pglct-#1) +U - pglct-#1 +U	-4.95132	0.00212695	yes
	Col-0 - pglct2	-1.2147	0.939775	no										wild type (pglct-#1) +U - wild type (pglct-#1)	0.592436	0.997707	no
	Col-0 - wild tpye (pglct2)	-1.02542	0.977221	no
														uridine
														comparison	t	p	significant?		Group	Letter
														pglct-#2 +U - pglct-#2	21.8709	0	yes		pglct-#2 +U	b
														wild type (pglct-#2) - pglct-#2	1.45971	0.768804	no		wild type (pglct-#2)	a
														wild tpye (pglct-#2) +U - pglct-#2	6.1859	0.000151735	yes		wild type (pglct-#2) +U	b
														pglct-#1 - pglct-#2	0.967453	0.961475	no		pglct-#1	a
														pglct-#1 +U - pglct-#2	5.69245	0.000429754	yes		pglct-#1 +U	bc
														wild tpye (pglct-#2) - pglct-#2	1.21214	0.888252	no		wild type (pglct-#1)	a
														wild type (pglct-#2) +U - pglct-#2	10.3765	3.1627e-07	yes		wild type (pglct-#1) +U	c
														wild type (pglct-#2) - pglct-#2 +U	-22.3371	0	yes		pglct-#2	a
														wild tpye (pglct-#2) +U - pglct-#2 +U	-0.374338	0.99988	no
														pglct-#1 - pglct-#2 +U	-19.6814	1.11022e-16	yes
														pglct-#1 +U - pglct-#2 +U	0.500564	0.999195	no
														wild type (pglct-#1) - pglct-#2 +U	-14.1029	2.47304e-11	yes
														wild type (pglct-#1) +U - pglct-#2 +U	4.129	0.0100632	no
														wild type (pglct-#2) +U - wild type (pglct-#2)	5.98909	0.000369034	yes
														pglct-#1 - wild type (pglct-#2)	-0.0742025	1	no
														pglct-#1 +U - wild type (pglct-#1)	5.53104	0.000647262	yes
														wild type (pglct-#1) - wild type (pglct-#2)	0.614349	0.997083	no
														wild type (pglct-#2) +U - wild tpye (pglct-#2)	10.2084	6.40105e-08	yes
														pglct-#1 - wild type (pglct-#2) +U	-5.933	0.000290966	yes
														pglct-#1 +U - wild type (pglct-#2) +U	0.642363	0.996156	no
														wild type (pglct-#1) - wild type (pglct-#2) +U	-5.48123	0.000809177	yes
														wild type (pglct-#1) +U - wild type (pglct-#2) +U	3.37884	0.0436452	yes
														pglct-#1 +U - pglct-#1	5.5018	0.000701579	yes
														wild type (pglct-#1) - pglct-#1	0.600165	0.997466	no
														wild type (pglct-#1) +U - pglct-#1	10.1166	1.52707e-06	yes
														wild type (pglct-#1) - pglct-#1 +U	-5.188	0.00117393	yes
														wild type (pglct-#1) +U - pglct-#1 +U	2.35221	0.270046	no
														wild type (pglct-#1) +U - wild type (pglct-#1)	9.56023	1.53287e-06	yes

## Sheet: Fig. 2
Light switched on at 07:00 AM
	09:00:00					13:00:00					17:00:00					21:00:00					01:00:00					05:00:00
	concentration in µmol g-1 FW					concentration in µmol g-1 FW					concentration in µmol g-1 FW					concentration in µmol g-1 FW					concentration in µmol g-1 FW					concentration in µmol g-1 FW
genotype	ribose	glucose	sucrose	fructose		ribose	glucose	sucrose	fructose		ribose	glucose	sucrose	fructose		ribose	glucose	sucrose	fructose		ribose	glucose	sucrose	fructose		ribose	glucose	sucrose	fructose
wild type (pglct-#2)	0.010204	0.584615	0.092277	0.140015		0.01567	0.588457	0.088667	0.109202		0.011638	0.300978	0.082419	0.112822		0.010582	0.333556	0.099319	0.107611		0.010866	0.306065	0.08333	0.066173		0.01069	0.222376	0.077869	0.067665
	0.009181	0.324037	0.082978	0.120649		0.024235	0.369891	0.118289	0.093248		0.012101	0.288691	0.100433	0.112178		0.011493	0.281932	0.096799	0.111698		0.008052	0.238162	0.08487	0.07282		0.012156	0.215147	0.096618	0.073498
	0.009834	0.354718	0.089534	0.111665		0.013489	0.400348	0.0824	0.076671		0.012208	0.356326	0.084829	0.106671		0.011612	0.217583	0.102524	0.105917		0.010106	0.222898	0.07866	0.075219		0.008157	0.206755	0.086908	0.106325
	0.010438	0.521504	0.089041	0.109344		0.00886	0.333747	0.084354	0.092462		0.010933	0.234164	0.096284	0.105016		0.010467	0.267197	0.083779	0.098585		0.01022	0.366342	0.10032	0.10187		0.00997	0.150185	0.062566	0.071507
	0.009014	0.371488	0.073517	0.153906		0.011852	0.340528	0.092429	0.11605		0.012923	0.302151	0.097709	0.122898		0.01257	0.202517	0.098408	0.096412		0.012259	0.309424	0.10553	0.094882		0.011622	0.205728	0.095447	0.094248
pglct-#1	0.033377	0.801435	0.078337	0.131915		0.049932	0.432798	0.088502	0.187976		0.05211	0.281391	0.099521	0.162791		0.049025	0.192588	0.09576	0.134308		0.05	0.433622	0.0919	0.117259		0.046661	0.470932	0.123742	0.131695
	0.060274	0.482485	0.094446	0.164091		0.064557	0.578796	0.081234	0.14337		0.052329	0.402303	0.098358	0.153315		0.047762	0.231027	0.095681	0.159667		0.052134	0.444974	0.09331	0.121078		0.051351	0.663186	0.100721	0.138386
	0.044897	0.500624	0.09456	0.153514		0.046422	0.428089	0.082383	0.161945		0.056067	0.246936	0.091888	0.156543		0.047839	0.216118	0.103383	0.169494		0.054194	0.446605	0.09385	0.137013		0.042746	0.408685	0.090959	0.132667
	0.0474	0.577696	0.089868	0.161253		0.042908	0.382492	0.082364	0.138381		0.055697	0.331902	0.090669	0.159459		0.049746	0.247079	0.096915	0.141919		0.052375	0.497512	0.0942	0.142015		0.04027	0.323445	0.097132	0.144832
	0.037065	0.589796	0.103248	0.149965		0.05495	0.499011	0.09108	0.152731		0.05723	0.389636	0.098871	0.167564		0.047185	0.175793	0.082948	0.137839		0.052719	0.46368	0.10588	0.135555		0.037514	0.40028	0.08955	0.141453
pglct-#2	0.033441	0.58236	0.099171	0.159229		0.0609	0.284222	0.086427	0.148138		0.052342	0.310088	0.081591	0.141267		0.055093	0.25586	0.096586	0.140095		0.041075	0.273053	0.084905	0.108219		0.049148	0.658596	0.082272	0.11887
	0.040941	0.772117	0.098537	0.160254		0.058	0.295567	0.075173	0.131759		0.054703	0.450232	0.101999	0.142258		0.049432	0.219183	0.099079	0.15932		0.046343	0.3548	0.090516	0.13149		0.037337	0.530301	0.076742	0.10588
	0.050975	0.513994	0.084884	0.142416		0.062	0.458247	0.091066	0.174293		0.057109	0.217505	0.102627	0.162995		0.050249	0.205605	0.096271	0.142561		0.048607	0.457796	0.089824	0.134459		0.033436	0.464269	0.101148	0.149768
	0.050417	0.434646	0.089173	0.145384		0.043861	0.452049	0.092991	0.164264		0.056629	0.204101	0.090802	0.152516		0.049914	0.270599	0.095879	0.150078		0.049905	0.468887	0.095017	0.138041		0.049561	0.362907	0.059391	0.135096
	0.043459	0.471442	0.081135	0.138226		0.046554	0.286422	0.076283	0.128868		0.056748	0.333245	0.089211	0.154448		0.046483	0.284773	0.088937	0.143888		0.04813	0.503554	0.104398	0.131174		0.037136	0.365644	0.082565	0.123687
pGlcT/pglct-#2	0.019544	0.538783	0.096451	0.14166		0.024705	0.405375	0.125746	0.118		0.018777	0.307427	0.105376	0.123214		0.021672	0.274124	0.133407	0.110592		0.01751	0.367562	0.08925	0.07712		0.019541	0.319435	0.120801	0.074421
	0.014032	0.788957	0.113787	0.153443		0.025323	0.407624	0.079897	0.12909		0.017999	0.326941	0.112541	0.124345		0.018881	0.214513	0.127036	0.133372		0.023983	0.277106	0.08818	0.08077		0.017069	0.319324	0.093603	0.078441
	0.023687	0.731528	0.098668	0.120814		0.017785	0.421236	0.101687	0.137228		0.018455	0.198255	0.110221	0.126607		0.017076	0.188936	0.097348	0.105447		0.019614	n.d.	0.08534	0.10226		0.010685	0.18075	n.d.	n.d.
	0.01679	0.604375	0.094635	0.125887		0.017648	0.353306	0.099374	0.130957		0.020702	0.245206	0.100761	0.129297		0.017516	0.160125	0.108959	0.120056		0.017017	0.327328	0.11873	0.103599		n.d.	n.d.	0.085536	n.d.
	0.020736	0.279466	0.089921	0.120991		0.024292	0.566212	0.10492	0.140272		0.018169	0.253746	0.104916	0.125275		0.014069	0.314439	0.123598	0.125565		0.020059	0.317574	0.09797	0.100913		0.011326	0.233329	0.040069	0.093356
sugar	comparison	t	p	significant?		comparison	t	p	significant?		comparison	t	p	significant?		comparison	t	p	significant?		comparison	t	p	significant?		comparison	t	p	significant?
ribose	pglct-#1 - pGlcT/pglct-#2	4.62854	0.0011075	yes		pglct-#1 - pGlcT/pglct-#2	6.42342	3.6522e-05	yes		pglct-#1 - pGlcT/pglct-#2	27.9391	0	yes		pglct-#1 - pGlcT/pglct-#2	20.5893	0	yes		pglct-#1 - pGlcT/pglct-#2	20.7681	0	yes		pglct-#1 - pGlcT/pglct-#2	7.85708	1.80984e-06	yes
	pglct-#2 - pGlcT/pglct-#2	6.10771	4.3149e-05	yes		pglct-#2 - pGlcT/pglct-#2	6.95038	1.08737e-05	yes		pglct-#2 - pGlcT/pglct-#2	32.1726	0	yes		pglct-#2 - pGlcT/pglct-#2	15.5863	6.88338e-15	yes		pglct-#2 - pGlcT/pglct-#2	12.2991	2.07554e-10	yes		pglct-#2 - pGlcT/pglct-#2	5.91498	0.000159513	yes
	WT - pGlcT/pglct-#2	-4.91338	0.000925718	yes		WT - pGlcT/pglct-#2	-2.03815	0.208866	no		WT - pGlcT/pglct-#2	-10.4143	1.92008e-09	no		WT - pGlcT/pglct-#2	-4.48246	0.00159325	yes		WT - pGlcT/pglct-#2	-5.92609	8.98118e-05	yes		WT - pGlcT/pglct-#2	-1.57516	0.40314	no
	pglct-#2 - pglct-#1	-0.118868	0.999276	no		pglct-#2 - pglct-#1	0.420528	0.973126	no		pglct-#2 - pglct-#1	0.534496	0.945777	no		pglct-#2 - pglct-#1	1.17582	0.628279	no		pglct-#2 - pglct-#1	-2.90589	0.0432461	yes		pglct-#2 - pglct-#1	-0.515094	0.95042	no
	WT - pglct-#1	-6.66518	1.67134e-05	yes		WT - pglct-#1	-7.21194	1.84584e-05	yes		WT - pglct-#1	-35.0617	0	yes		WT - pglct-#1	-54.698	0	yes		WT - pglct-#1	-39.2137	0	yes		WT - pglct-#1	-11.7318	2.90037e-09	yes
	WT - pglct-#2	-9.36248	2.85307e-08	yes		WT - pglct-#2	-7.68935	1.43019e-06	yes		WT - pglct-#2	-40.8333	0	yes		WT - pglct-#2	-24.1844	0	yes		WT - pglct-#2	-19.3587	0	yes		WT - pglct-#2	-8.04601	2.30804e-05	yes
glucose	pglct-#1 - pGlcT/pglct-#2	0.0151141	0.999999	no		pglct-#1 - pGlcT/pglct-#2	0.605559	0.928322	no		pglct-#1 - pGlcT/pglct-#2	1.51522	0.442427	no		pglct-#1 - pGlcT/pglct-#2	-0.517176	0.951931	no		pglct-#1 - pGlcT/pglct-#2	5.43847	0.000270557	yes		pglct-#1 - pGlcT/pglct-#2	2.52175	0.0896587	no
	pglct-#2 - pGlcT/pglct-#2	-0.28122	0.991781	no		pglct-#2 - pGlcT/pglct-#2	-1.24312	0.60829	no		pglct-#2 - pGlcT/pglct-#2	0.654669	0.909299	no		pglct-#2 - pGlcT/pglct-#2	0.469449	0.963295	no		pglct-#2 - pGlcT/pglct-#2	1.70826	0.337156	no		pglct-#2 - pGlcT/pglct-#2	2.90225	0.0444586	yes
	WT - pGlcT/pglct-#2	-1.36872	0.530772	no		WT - pGlcT/pglct-#2	-0.365868	0.982514	no		WT - pGlcT/pglct-#2	0.894366	0.801981	no		WT - pGlcT/pglct-#2	0.734407	0.877663	no		WT - pGlcT/pglct-#2	-0.933342	0.775574	no		WT - pGlcT/pglct-#2	-1.50516	0.439276	no
	pglct-#2 - pglct-#1	-0.385797	0.9794	no		pglct-#2 - pglct-#1	-1.83103	0.294018	no		pglct-#2 - pglct-#1	-0.455937	0.96624	no		pglct-#2 - pglct-#1	1.56629	0.414432	no		pglct-#2 - pglct-#1	-0.927494	0.778774	no		pglct-#2 - pglct-#1	0.258154	0.993106	no
	WT - pglct-#1	-1.861	0.278829	no		WT - pglct-#1	-0.887854	0.810095	no		WT - pglct-#1	-0.848839	0.825128	no		WT - pglct-#1	1.60448	0.394248	no		WT - pglct-#1	-5.31358	0.000411043	yes		WT - pglct-#1	-3.84786	0.00698668	yes
	WT - pglct-#2	-1.40657	0.508735	no		WT - pglct-#2	0.737214	0.879952	no		WT - pglct-#2	-0.120863	0.999313	no		WT - pglct-#2	0.427713	0.971768	no		WT - pglct-#2	-2.20241	0.15662	no		WT - pglct-#2	-4.34556	0.00261801	yes
sucrose	pglct-#1 - pGlcT/pglct-#2	-1.1047	0.658849	no		pglct-#1 - pGlcT/pglct-#2	-2.03506	0.203287	no		pglct-#1 - pGlcT/pglct-#2	-3.46766	0.0142424	yes		pglct-#1 - pGlcT/pglct-#2	-2.81713	0.0504552	no		pglct-#1 - pGlcT/pglct-#2	-0.00894939	1	no		pglct-#1 - pGlcT/pglct-#2	0.75	0.868386	no
	pglct-#2 - pGlcT/pglct-#2	-1.52175	0.41	no		pglct-#2 - pGlcT/pglct-#2	-1.95941	0.229556	no		pglct-#2 - pGlcT/pglct-#2	-2.67214	0.0682913	no		pglct-#2 - pGlcT/pglct-#2	-3.00221	0.0348767	yes		pglct-#2 - pGlcT/pglct-#2	-0.383077	0.979251	no		pglct-#2 - pGlcT/pglct-#2	-0.220592	0.995776	no
	WT - pGlcT/pglct-#2	-1.24825	0.570007	no		WT - pGlcT/pglct-#2	-0.831979	0.827834	no		WT - pGlcT/pglct-#2	-3.07863	0.0309894	yes		WT - pGlcT/pglct-#2	-2.68122	0.0652738	no		WT - pGlcT/pglct-#2	-0.596871	0.928509	no		WT - pGlcT/pglct-#2	-0.0543783	0.999935	no
	pglct-#2 - pglct-#1	-0.766718	0.849796	no		pglct-#2 - pglct-#1	-0.154811	0.998498	no		pglct-#2 - pglct-#1	-0.526952	0.949254	no		pglct-#2 - pglct-#1	0.0990978	0.999607	no		pglct-#2 - pglct-#1	-0.623552	0.919646	no		pglct-#2 - pglct-#1	-1.96567	0.231435	no
	WT - pglct-#1	-0.140102	0.998794	no		WT - pglct-#1	1.06867	0.69702	no		WT - pglct-#1	-0.769394	0.862093	no		WT - pglct-#1	0.237108	0.994734	no		WT - pglct-#1	-0.813838	0.841044	no		WT - pglct-#1	-1.676	0.354186	no
	WT - pglct-#2	1.47419	0.436155	no		WT - pglct-#2	1.0571	0.703773	no		WT - pglct-#2	-0.150382	0.998675	no		WT - pglct-#2	0.199637	0.996832	no		WT - pglct-#2	-0.346467	0.984461	no		WT - pglct-#2	0.336559	0.985452	no
fructose	pglct-#1 - pGlcT/pglct-#2	-1.03044	0.733984	no		pglct-#1 - pGlcT/pglct-#2	2.40848	0.111235	no		pglct-#1 - pGlcT/pglct-#2	11.4011	1.35365e-09	yes		pglct-#1 - pGlcT/pglct-#2	3.13637	0.0276546	yes		pglct-#1 - pGlcT/pglct-#2	4.48612	0.00178719	yes		pglct-#1 - pGlcT/pglct-#2	7.33819	1.91719e-05	yes
	pglct-#2 - pGlcT/pglct-#2	-1.33931	0.5519	no		pglct-#2 - pGlcT/pglct-#2	1.69679	0.34836	no		pglct-#2 - pGlcT/pglct-#2	5.32898	0.000269918	yes		pglct-#2 - pGlcT/pglct-#2	4.13477	0.00368151	yes		pglct-#2 - pGlcT/pglct-#2	4.09977	0.0040976	yes		pglct-#2 - pGlcT/pglct-#2	4.08875	0.00531115	yes
	WT - pGlcT/pglct-#2	-2.25336	0.150954	no		WT - pGlcT/pglct-#2	-3.79084	0.00766499	yes		WT - pGlcT/pglct-#2	-3.7421	0.00793727	yes		WT - pGlcT/pglct-#2	-2.31554	0.130215	no		WT - pGlcT/pglct-#2	-1.0727	0.708885	no		WT - pGlcT/pglct-#2	0.0525247	0.999942	no
	pglct-#2 - pglct-#1	-0.248751	0.994359	no		pglct-#2 - pglct-#1	-0.531981	0.947971	no		pglct-#2 - pglct-#1	-1.74055	0.321398	no		pglct-#2 - pglct-#1	-0.170978	0.998058	no		pglct-#2 - pglct-#1	-0.239077	0.994954	no		pglct-#2 - pglct-#1	-1.26962	0.582595	no
	WT - pglct-#1	-1.1245	0.679657	no		WT - pglct-#1	-4.75507	0.0010595	yes		WT - pglct-#1	-10.7618	1.37281e-08	yes		WT - pglct-#1	-5.41216	0.000279298	yes		WT - pglct-#1	-5.16227	0.000600544	yes		WT - pglct-#1	-6.22983	7.18251e-05	yes
	WT - pglct-#2	-0.927822	0.790081	no		WT - pglct-#2	-4.12764	0.00373983	yes		WT - pglct-#2	-6.76754	1.43112e-05	yes		WT - pglct-#2	-8.61788	3.06501e-07	yes		WT - pglct-#2	-4.80866	0.00101909	yes		WT - pglct-#2	-3.72467	0.0102522	yes
	09:00:00					13:00:00					17:00:00					21:00:00					01:00:00					05:00:00

## Sheet: Fig. 3
background genotype E. coli BW25113 DrbsC DxylH DalsC
Grown with 0.4% ribose minimal media										Grown with 0.4% xylose minimal media
	TatC				At-pGlcTNTD						TatC				At-pGlcTNTD
time (h)	1	2	3		1	2	3	replicates		time (h)	1	2	3		1	2	3	replicates
0	0	0	0		0	0	0			0	0	0	0		0	0	0
0.01	-0.0002	0.0004	0.0007		0.0005	0.001	0.0005			0.01	0.0003	0.0005	0.0004		0	0.0001	0.0002
0.28	0.0039	0.004	0.0045		0.0075	0.0098	0.0075			0.28	0.008	0.0109	0.011		0.0043	0.0036	0.0044
0.29	0.0063	0.0053	0.0044		0.0069	0.0094	0.0085			0.29	0.0073	0.0071	0.0097		0.0042	0.0037	0.0044
0.55	0.0047	0.0055	0.0054		0.0121	0.0162	0.0141			0.55	0.0236	0.0164	0.0173		0.0052	0.0049	0.006
0.56	0.0048	0.0063	0.0075		0.011	0.0142	0.0133			0.56	0.0151	0.0119	0.0134		0.0056	0.005	0.0059
0.83	0.0052	0.0134	0.0059		0.0129	0.0205	0.0182			0.83	0.0216	0.0235	0.0256		0.0066	0.006	0.0083
0.84	0.0067	0.0104	0.0066		0.0188	0.022	0.0188			0.84	0.0152	0.0173	0.0173		0.0067	0.0059	0.008
1.1	0.0074	0.0082	0.0089		0.0163	0.018	0.0214			1.1	0.015	0.0155	0.0172		0.0081	0.0075	0.0102
1.12	0.0059	0.0106	0.0075		0.0146	0.0204	0.0202			1.12	0.0163	0.0153	0.0182		0.0083	0.0075	0.0107
1.38	0.0065	0.009	0.0112		0.0251	0.0284	0.0181			1.38	0.0451	0.0505	0.0333		0.0107	0.0091	0.0125
1.39	0.0092	0.0094	0.0076		0.0235	0.0274	0.0283			1.39	0.0242	0.0288	0.0242		0.0107	0.0091	0.0124
1.66	0.008	0.0087	0.009		0.0213	0.0248	0.0184			1.66	0.0458	0.0381	0.0401		0.0131	0.0111	0.0159
1.67	0.0089	0.0091	0.0096		0.0225	0.0249	0.02			1.67	0.0284	0.0234	0.0254		0.0131	0.0109	0.0158
1.93	0.0093	0.0076	0.0077		0.0271	0.0244	0.0218			1.93	0.058	0.0493	0.0472		0.0155	0.014	0.0186
1.94	0.0087	0.0092	0.0084		0.0231	0.0258	0.0212			1.94	0.0366	0.0272	0.0322		0.0157	0.0135	0.018
2.21	0.0101	0.0078	0.0082		0.0195	0.0302	0.0348			2.21	0.0627	0.061	0.0498		0.019	0.0167	0.0224
2.22	0.0088	0.0094	0.0092		0.0142	0.0318	0.0228			2.22	0.0377	0.0292	0.0317		0.0185	0.0166	0.0215
2.48	0.0106	0.0078	0.0088		0.0169	0.0378	0.0285			2.48	0.0709	0.055	0.0605		0.023	0.019	0.025
2.5	0.0097	0.0082	0.0086		0.0265	0.0258	0.0337			2.5	0.0417	0.0326	0.0383		0.0226	0.0188	0.0243
2.76	0.0106	0.0077	0.0087		0.0245	0.0247	0.0273			2.76	0.0486	0.0577	0.0454		0.0263	0.0218	0.0282
2.77	0.0107	0.0082	0.0096		0.0278	0.0237	0.0284			2.77	0.0403	0.0355	0.0333		0.026	0.0209	0.0272
3.04	0.0109	0.0076	0.0085		0.0194	0.0267	0.0262			3.04	0.068	0.0681	0.0594		0.0308	0.0239	0.0319
3.05	0.0108	0.0083	0.0099		0.0243	0.0305	0.0238			3.05	0.0505	0.0611	0.0415		0.0301	0.0245	0.0316
3.31	0.0131	0.0081	0.0094		0.0198	0.0283	0.0239			3.31	0.0761	0.0811	0.0667		0.0362	0.0277	0.0354
3.32	0.0089	0.0077	0.0097		0.0209	0.0337	0.0255			3.32	0.0554	0.0443	0.0418		0.035	0.0269	0.0353
3.59	0.0133	0.0075	0.0081		0.0222	0.0218	0.0306			3.59	0.0807	0.0741	0.072		0.0435	0.032	0.04
3.6	0.0096	0.0074	0.0086		0.0194	0.0236	0.0285			3.6	0.0512	0.043	0.0472		0.041	0.0301	0.0391
3.87	0.0093	0.0078	0.0089		0.0198	0.0229	0.023			3.87	0.0848	0.0819	0.0713		0.0492	0.0372	0.0461
3.88	0.0094	0.0078	0.0091		0.022	0.0238	0.0301			3.88	0.0583	0.0596	0.0467		0.0484	0.0359	0.0453
4.14	0.01	0.0078	0.0087		0.0182	0.0263	0.0232			4.14	0.0818	0.0745	0.0679		0.0555	0.0397	0.0515
4.15	0.0095	0.0077	0.0092		0.0218	0.0345	0.0289			4.15	0.0691	0.0637	0.052		0.0549	0.0393	0.051
4.42	0.0117	0.0077	0.0083		0.0198	0.0229	0.0212			4.42	0.0874	0.075	0.0744		0.0626	0.0449	0.0586
4.43	0.0139	0.008	0.0086		0.0232	0.023	0.0248			4.43	0.0717	0.0675	0.0573		0.0632	0.0444	0.0578
4.69	0.0108	0.008	0.0088		0.0189	0.0282	0.0289			4.69	0.0854	0.0855	0.0749		0.0735	0.0518	0.0681
4.71	0.0096	0.0078	0.0087		0.0216	0.0225	0.0228			4.71	0.0779	0.0749	0.0603		0.0731	0.0507	0.0669
4.97	0.0113	0.0085	0.0091		0.0206	0.0237	0.025			4.97	0.0934	0.0767	0.0826		0.0854	0.0586	0.0787
4.98	0.0096	0.0078	0.0088		0.0229	0.0258	0.027			4.98	0.0794	0.0658	0.0669		0.0844	0.0575	0.078
5.25	0.0102	0.0084	0.0086		0.0198	0.0256	0.0249			5.25	0.1064	0.0902	0.0871		0.0994	0.067	0.0918
5.26	0.0103	0.0075	0.0083		0.0213	0.0256	0.0294			5.26	0.0826	0.0844	0.0612		0.0975	0.0654	0.0901
5.52	0.0118	0.0081	0.0085		0.021	0.0248	0.0236			5.52	0.0916	0.0986	0.082		0.1163	0.0763	0.107
5.53	0.0097	0.008	0.0089		0.0214	0.0271	0.0268			5.53	0.0903	0.0913	0.0672		0.1146	0.0755	0.1052
5.8	0.0098	0.0085	0.0091		0.0189	0.0251	0.0251			5.8	0.1054	0.1236	0.0895		0.1377	0.0888	0.1255
5.81	0.01	0.0088	0.0089		0.0195	0.0288	0.0295			5.81	0.0915	0.1032	0.0758		0.1349	0.0871	0.1243
6.08	0.0129	0.0082	0.0093		0.0219	0.0262	0.0296			6.08	0.1191	0.1159	0.0983		0.1572	0.1015	0.1442
6.09	0.0101	0.008	0.0093		0.0235	0.0244	0.0273			6.09	0.1168	0.1094	0.0831		0.1562	0.1002	0.1433
6.35	0.0097	0.0079	0.0099		0.0207	0.0241	0.0253			6.35	0.1182	0.1088	0.1129		0.1813	0.1173	0.1669
6.36	0.0101	0.008	0.0088		0.0221	0.0264	0.0269			6.36	0.112	0.0997	0.0895		0.1793	0.1155	0.1657
6.63	0.0102	0.0083	0.0099		0.0207	0.0285	0.0264			6.63	0.1399	0.11	0.1041		0.2035	0.1338	0.1917
6.64	0.0099	0.009	0.0088		0.0213	0.0277	0.0296			6.64	0.1305	0.1112	0.0931		0.2022	0.1326	0.1915
6.9	0.0103	0.008	0.0093		0.0199	0.0241	0.0255			6.9	0.1267	0.1457	0.0992		0.2298	0.1523	0.2167
6.91	0.0101	0.0081	0.0092		0.0227	0.0272	0.0298			6.91	0.1075	0.1509	0.0958		0.2278	0.1509	0.2173
7.18	0.01	0.008	0.0094		0.0283	0.0292	0.0276			7.18	0.148	0.1297	0.119		0.2548	0.1725	0.2426
7.19	0.0111	0.0083	0.0094		0.0253	0.0267	0.0276			7.19	0.1265	0.1189	0.1068		0.2537	0.1712	0.2415
7.46	0.0104	0.008	0.0101		0.0246	0.0236	0.0286			7.46	0.1394	0.1268	0.1169		0.2788	0.1919	0.2683
7.47	0.01	0.0084	0.0113		0.0236	0.0253	0.0294			7.47	0.1537	0.1252	0.1133		0.2798	0.192	0.2702
7.73	0.0099	0.0081	0.0097		0.0236	0.0254	0.0301			7.73	0.167	0.1386	0.1348		0.3048	0.213	0.2949
7.74	0.0112	0.0084	0.0103		0.024	0.028	0.0281			7.74	0.1488	0.1695	0.1364		0.304	0.2119	0.295
8.01	0.0103	0.008	0.0097		0.0211	0.0309	0.0279			8.01	0.1627	0.1539	0.1377		0.3307	0.2325	0.3205
8.02	0.011	0.0083	0.0098		0.0263	0.0281	0.0301			8.02	0.1515	0.158	0.1262		0.3311	0.2325	0.3209
8.28	0.0117	0.0082	0.0094		0.024	0.0284	0.0294			8.28	0.1867	0.1992	0.1428		0.3603	0.2536	0.3485
8.29	0.0104	0.0085	0.0113		0.0218	0.0311	0.0289			8.29	0.1658	0.1841	0.1377		0.3615	0.254	0.3498
8.56	0.01	0.0082	0.0098		0.0241	0.0304	0.0279			8.56	0.1958	0.176	0.1504		0.3739	0.2752	0.3712
8.57	0.0104	0.0086	0.0117		0.022	0.0285	0.0351			8.57	0.1668	0.1846	0.1447		0.3732	0.2759	0.3735
8.84	0.0115	0.0088	0.0108		0.0255	0.0275	0.029			8.84	0.2009	0.1881	0.1559		0.3862	0.2981	0.3867
8.85	0.0101	0.0083	0.01		0.0265	0.0319	0.0299			8.85	0.19	0.1756	0.1549		0.3876	0.2991	0.3898
9.11	0.0107	0.0089	0.0105		0.0244	0.0302	0.0287			9.11	0.2219	0.2379	0.1793		0.404	0.321	0.4044
9.12	0.0101	0.0082	0.0099		0.0297	0.0325	0.0276			9.12	0.2017	0.1882	0.1782		0.4045	0.3218	0.4047
9.39	0.0106	0.0085	0.0104		0.0264	0.0282	0.0311			9.39	0.2286	0.2029	0.1963		0.4227	0.3357	0.4231
9.4	0.011	0.0086	0.0119		0.0259	0.036	0.0292			9.4	0.225	0.2067	0.1862		0.4236	0.3349	0.421
9.66	0.0106	0.008	0.0096		0.0244	0.0307	0.0353			9.66	0.2497	0.2391	0.2054		0.4455	0.3486	0.4354
9.68	0.0114	0.0084	0.0101		0.0259	0.0301	0.03			9.68	0.2399	0.2282	0.1965		0.4461	0.3483	0.4356
9.94	0.0111	0.0082	0.0099		0.0232	0.0292	0.0344			9.94	0.2554	0.2771	0.2143		0.4669	0.3572	0.4502
9.95	0.0106	0.0083	0.0103		0.0279	0.0306	0.0298			9.95	0.2563	0.2746	0.2172		0.468	0.3588	0.4526
10.22	0.0123	0.0084	0.0098		0.0251	0.0289	0.0319			10.22	0.2781	0.2566	0.2403		0.4843	0.3725	0.4669
10.23	0.0113	0.0084	0.0103		0.0308	0.0312	0.0301			10.23	0.2728	0.2635	0.2278		0.4864	0.3758	0.4658
10.49	0.0129	0.0081	0.0097		0.0237	0.0324	0.0304			10.49	0.2944	0.2796	0.2481		0.5011	0.4005	0.4805
10.5	0.0113	0.0082	0.0108		0.0266	0.0336	0.0336			10.5	0.2952	0.2719	0.2451		0.5016	0.4017	0.4823
10.77	0.0103	0.0083	0.0099		0.0248	0.0335	0.035			10.77	0.3032	0.2888	0.2621		0.5146	0.4193	0.4986
10.78	0.0104	0.0082	0.0101		0.0244	0.0363	0.0401			10.78	0.3046	0.2885	0.2599		0.5146	0.421	0.4994
11.04	0.0127	0.0081	0.0102		0.0276	0.034	0.0351			11.04	0.3179	0.3039	0.276		0.5271	0.4342	0.5152
11.06	0.0131	0.0085	0.0116		0.0281	0.0341	0.0371			11.06	0.3207	0.3225	0.2786		0.5276	0.4343	0.5159
11.32	0.0108	0.0079	0.0099		0.0257	0.033	0.0324			11.32	0.334	0.3273	0.2984		0.5386	0.4455	0.5335
11.33	0.0107	0.0085	0.0109		0.0282	0.0385	0.038			11.33	0.3313	0.3427	0.2958		0.5388	0.4444	0.5334
11.6	0.0112	0.0082	0.0107		0.025	0.0351	0.0313			11.6	0.35	0.367	0.3191		0.549	0.4542	0.5477
11.61	0.011	0.0084	0.0104		0.0259	0.0364	0.0319			11.61	0.3412	0.3351	0.309		0.55	0.4555	0.55
11.87	0.0124	0.0081	0.0101		0.0262	0.0368	0.0351			11.87	0.3538	0.3416	0.3295		0.5617	0.4673	0.5636
11.88	0.0111	0.0085	0.0109		0.0283	0.0383	0.0352			11.88	0.3515	0.3389	0.3215		0.5621	0.4655	0.5655
12.15	0.0112	0.0081	0.011		0.0325	0.0368	0.039			12.15	0.3633	0.355	0.3451		0.5718	0.4759	0.5763
12.16	0.0119	0.0081	0.0103		0.0282	0.0363	0.0379			12.16	0.3576	0.3537	0.3267		0.5702	0.4733	0.5777
12.43	0.0124	0.0083	0.0104		0.0317	0.0418	0.0417			12.43	0.366	0.3987	0.3471		0.5784	0.4832	0.5851
12.44	0.0107	0.0083	0.0108		0.0293	0.0383	0.0427			12.44	0.3718	0.3978	0.3365		0.5795	0.4833	0.5846
12.7	0.0115	0.0081	0.0105		0.0322	0.0409	0.039			12.7	0.3792	0.3922	0.3482		0.5853	0.4894	0.596
12.71	0.0115	0.0084	0.0108		0.0305	0.0401	0.0408			12.71	0.3766	0.3574	0.351		0.588	0.4914	0.5964
12.98	0.0109	0.0078	0.0103		0.0333	0.041	0.0428			12.98	0.3884	0.378	0.3706		0.5963	0.499	0.6075
12.99	0.0123	0.0083	0.0104		0.0306	0.0409	0.0412			12.99	0.3936	0.379	0.3633		0.5958	0.4998	0.6068
13.25	0.0121	0.008	0.0105		0.0318	0.042	0.0465			13.25	0.4004	0.4039	0.3685		0.6029	0.5069	0.6188
13.27	0.0117	0.0083	0.0107		0.0341	0.0426	0.0427			13.27	0.3973	0.3749	0.3661		0.6019	0.5065	0.6203
13.53	0.0123	0.008	0.0105		0.0316	0.0428	0.0442			13.53	0.4072	0.4068	0.3828		0.6086	0.5124	0.6252
13.54	0.0114	0.0083	0.0104		0.0322	0.0453	0.045			13.54	0.3916	0.3952	0.3736		0.6095	0.5124	0.6273
13.81	0.0117	0.0086	0.0104		0.0344	0.0451	0.0455			13.81	0.4064	0.3956	0.3827		0.614	0.5176	0.6313
13.82	0.0116	0.0086	0.0105		0.0341	0.0436	0.0471			13.82	0.4051	0.4297	0.3766		0.6138	0.5179	0.6334
14.08	0.0128	0.0077	0.0101		0.0355	0.0437	0.0423			14.08	0.4158	0.4369	0.3916		0.6167	0.5239	0.6407
14.09	0.0105	0.0082	0.0105		0.0369	0.0452	0.051			14.09	0.4146	0.4316	0.384		0.6172	0.5247	0.637
14.36	0.0121	0.0083	0.0106		0.0351	0.049	0.0491			14.36	0.4176	0.4368	0.3907		0.6227	0.5297	0.6446
14.37	0.0116	0.0087	0.0111		0.0368	0.0508	0.0556			14.37	0.4133	0.4342	0.3937		0.6227	0.5286	0.6456
14.63	0.0116	0.0084	0.0105		0.036	0.0494	0.0502			14.63	0.43	0.4445	0.4028		0.6203	0.5321	0.6398
14.65	0.012	0.0085	0.0106		0.0378	0.0485	0.053			14.65	0.4216	0.4348	0.3994		0.6222	0.5309	0.6409
14.91	0.0121	0.0086	0.0106		0.0417	0.0527	0.0536			14.91	0.4309	0.4254	0.4116		0.6203	0.5361	0.638
14.92	0.0108	0.0087	0.011		0.0388	0.0532	0.0597			14.92	0.4329	0.4232	0.409		0.6216	0.5378	0.6409
15.19	0.0105	0.0079	0.0105		0.0439	0.058	0.0567			15.19	0.4453	0.4358	0.4202		0.6167	0.538	0.6356
15.2	0.01	0.0083	0.0109		0.0408	0.0554	0.0553			15.2	0.435	0.427	0.4092		0.6169	0.5379	0.6367
15.46	0.0107	0.0081	0.0119		0.0437	0.0542	0.064			15.46	0.4407	0.4296	0.4152		0.6146	0.5416	0.6367
15.47	0.011	0.0088	0.011		0.0446	0.0556	0.0644			15.47	0.4359	0.4269	0.4171		0.6148	0.5419	0.6332
15.74	0.0109	0.0085	0.0127		0.0433	0.0597	0.0619			15.74	0.4553	0.4368	0.4331		0.6132	0.5434	0.6351
15.75	0.0111	0.0089	0.0119		0.0471	0.059	0.0688			15.75	0.4441	0.4342	0.4187		0.6124	0.5411	0.6302
16.02	0.0112	0.0088	0.011		0.0453	0.0638	0.0654			16.02	0.4558	0.4413	0.4277		0.6076	0.5422	0.6305
16.03	0.0115	0.0085	0.011		0.0453	0.0622	0.0774			16.03	0.4481	0.4461	0.4258		0.6075	0.543	0.631
16.29	0.0115	0.0083	0.0121		0.0511	0.0716	0.0852			16.29	0.4601	0.4404	0.4326		0.6097	0.5453	0.632
16.3	0.0108	0.0089	0.0118		0.049	0.0685	0.0734			16.3	0.4489	0.4497	0.4358		0.6088	0.5428	0.6306
16.57	0.0121	0.0089	0.0127		0.0562	0.0838	0.082			16.57	0.4638	0.4734	0.4405		0.6083	0.5438	0.6333
16.58	0.0118	0.0091	0.0112		0.055	0.0842	0.0777			16.58	0.4514	0.4556	0.4378		0.6064	0.5411	0.6311
16.84	0.0117	0.0087	0.0112		0.0586	0.0875	0.0934			16.84	0.4627	0.4598	0.4443		0.6094	0.5422	0.634
16.86	0.0113	0.0085	0.0111		0.0613	0.0813	0.0822			16.86	0.4557	0.4485	0.4387		0.608	0.54	0.6284
17.12	0.0117	0.0088	0.0116		0.0603	0.0918	0.0861			17.12	0.4696	0.4683	0.452		0.6066	0.5367	0.6288
17.13	0.0112	0.0087	0.0112		0.0631	0.0914	0.0912			17.13	0.4593	0.4521	0.4426		0.6053	0.5332	0.6315
17.4	0.0112	0.0091	0.0117		0.0633	0.0986	0.0931			17.4	0.4635	0.4538	0.4489		0.6049	0.5339	0.6298
17.41	0.0113	0.009	0.0115		0.0644	0.0929	0.096			17.41	0.4577	0.4494	0.4381		0.6068	0.535	0.6302
17.67	0.011	0.0088	0.0116		0.0687	0.0964	0.0918			17.67	0.4738	0.4788	0.4547		0.6068	0.5349	0.6291
17.68	0.0114	0.0093	0.0118		0.0713	0.0989	0.0989			17.68	0.4529	0.4556	0.4452		0.6069	0.5326	0.6327
17.95	0.012	0.0088	0.0119		0.0782	0.0988	0.0887			17.95	0.473	0.4887	0.4527		0.6074	0.532	0.623
17.96	0.0114	0.0092	0.0117		0.0729	0.1002	0.0897			17.96	0.4576	0.4882	0.4393		0.6068	0.5318	0.6239
18.23	0.0103	0.0084	0.0112		0.0746	0.1054	0.1001			18.23	0.4632	0.4741	0.4513		0.6073	0.5292	0.6309
18.24	0.0105	0.0088	0.0114		0.0818	0.1103	0.1033			18.24	0.4665	0.4867	0.4432		0.6082	0.5291	0.6289
18.5	0.0113	0.0087	0.0122		0.0807	0.1019	0.0895			18.5	0.4672	0.4812	0.4563		0.6095	0.5298	0.6342
18.51	0.0113	0.0094	0.0119		0.0788	0.1	0.1033			18.51	0.4584	0.464	0.4507		0.6093	0.5273	0.6313
18.78	0.0116	0.0094	0.0119		0.0781	0.1038	0.0999			18.78	0.4699	0.4733	0.457		0.6083	0.5252	0.628
18.79	0.0114	0.0096	0.012		0.0858	0.1059	0.0985			18.79	0.4573	0.4685	0.4481		0.6057	0.5239	0.631
19.05	0.0115	0.0096	0.0126		0.0834	0.1099	0.097			19.05	0.4665	0.4627	0.4589		0.6082	0.5243	0.6328
19.06	0.012	0.0098	0.0128		0.0839	0.1108	0.1077			19.06	0.4609	0.4806	0.4478		0.6086	0.5245	0.6281
19.33	0.0116	0.0096	0.0121		0.0907	0.1146	0.1169			19.33	0.4729	0.4905	0.4564		0.6099	0.525	0.6324
19.34	0.0119	0.0097	0.0126		0.0868	0.1152	0.1213			19.34	0.461	0.4861	0.4489		0.6099	0.5225	0.6345
19.61	0.0112	0.0093	0.0124		0.1056	0.1476	0.1347			19.61	0.4675	0.4583	0.4614		0.6098	0.5259	0.6357
19.62	0.0111	0.0098	0.0127		0.1195	0.1426	0.1314			19.62	0.4532	0.4648	0.451		0.6067	0.5225	0.6344
19.88	0.0121	0.0097	0.013		0.1025	0.1237	0.1249			19.88	0.4704	0.4878	0.4666		0.6076	0.5219	0.6269
19.89	0.012	0.0101	0.0132		0.1074	0.1213	0.1232			19.89	0.4594	0.476	0.455		0.6061	0.5217	0.6314
20.16	0.0118	0.0103	0.0134		0.1067	0.1282	0.1278			20.16	0.4614	0.4712	0.4577		0.6084	0.5213	0.6268
20.17	0.0116	0.01	0.0129		0.1087	0.1329	0.1321			20.17	0.4614	0.471	0.4578		0.6087	0.5207	0.6278
20.43	0.0122	0.0103	0.0132		0.1177	0.1379	0.1373			20.43	0.4612	0.4697	0.4495		0.6109	0.5247	0.6345
20.44	0.0122	0.0104	0.0137		0.1203	0.1414	0.143			20.44	0.4565	0.4746	0.4529		0.6097	0.524	0.6255
20.71	0.0117	0.0103	0.014		0.1209	0.144	0.1477			20.71	0.4729	0.4679	0.4679		0.6094	0.5241	0.6346
20.72	0.0121	0.0106	0.0136		0.1238	0.146	0.1489			20.72	0.4553	0.4573	0.4514		0.6077	0.522	0.6312
20.99	0.0125	0.0101	0.0137		0.1327	0.1518	0.1532			20.99	0.4659	0.4776	0.4605		0.6063	0.5205	0.6317
21	0.0121	0.0107	0.0141		0.1366	0.151	0.1627			21	0.4579	0.4591	0.4554		0.6079	0.5222	0.6294
21.26	0.0138	0.0105	0.0146		0.1373	0.1576	0.1633			21.26	0.4678	0.4643	0.4555		0.6107	0.5251	0.6288
21.27	0.0126	0.0105	0.0142		0.1417	0.1592	0.1654			21.27	0.4616	0.4593	0.4552		0.61	0.5219	0.6295
21.54	0.0125	0.0102	0.0137		0.149	0.1661	0.1701			21.54	0.4694	0.4878	0.4695		0.6087	0.5227	0.6292
21.55	0.0126	0.0108	0.0143		0.1506	0.1698	0.1807			21.55	0.4623	0.469	0.4508		0.6072	0.5212	0.6329
21.81	0.0124	0.0105	0.0144		0.1607	0.1765	0.1828			21.81	0.4664	0.4534	0.4586		0.6077	0.5229	0.6339
21.83	0.0127	0.0112	0.0144		0.1597	0.1817	0.1854			21.83	0.465	0.4782	0.4506		0.6061	0.5203	0.6251
22.09	0.0128	0.0106	0.0145		0.1719	0.189	0.1942			22.09	0.4547	0.4563	0.4493		0.6089	0.5227	0.6301
22.22	0.0134	0.011	0.0149		0.1746	0.192	0.2003			22.22	0.4541	0.4808	0.4437		0.6085	0.5204	0.6354
22.38	0.0129	0.0111	0.0151		0.1823	0.1977	0.2087			22.38	0.4605	0.4547	0.4623		0.6069	0.5205	0.6313
22.39	0.013	0.0114	0.0153		0.1818	0.1991	0.2128			22.39	0.4617	0.4554	0.4583		0.6057	0.5179	0.6322
22.55	0.0128	0.0114	0.0149		0.1953	0.209	0.2206			22.55	0.473	0.4634	0.4601		0.6106	0.5192	0.6365
22.3667	0.013	0.0117	0.0152		0.1972	0.2111	0.222			22.3667	0.459	0.4618	0.444		0.6072	0.5179	0.6347
22.4	0.0133	0.0119	0.0151		0.2076	0.2246	0.2332			22.4	0.4653	0.464	0.4662		0.6104	0.5186	0.6255
22.6	0.0132	0.0119	0.0157		0.2057	0.2271	0.2364			22.6	0.4584	0.4549	0.4513		0.611	0.517	0.6291
22.7	0.0129	0.0118	0.0157		0.2216	0.2369	0.2511			22.7	0.4676	0.4576	0.4564		0.6082	0.5157	0.6345
22.9	0.0131	0.0118	0.0158		0.2235	0.237	0.2536			22.9	0.4574	0.4582	0.4467		0.6074	0.5155	0.6335
22.9	0.0132	0.0119	0.0164		0.232	0.2516	0.2604			22.9	0.4775	0.4734	0.4677		0.6077	0.5167	0.6345
23.2	0.0139	0.0123	0.0169		0.2407	0.2534	0.267			23.2	0.4608	0.4509	0.4588		0.6073	0.5159	0.6343
23.2	0.0135	0.0126	0.0163		0.247	0.2624	0.276			23.2	0.4635	0.4565	0.4604		0.611	0.5167	0.6343
23.5	0.0138	0.0123	0.0164		0.2475	0.266	0.2786			23.5	0.4589	0.4498	0.4465		0.6092	0.5158	0.6343
23.5	0.0143	0.0126	0.0168		0.2595	0.2781	0.2898			23.5	0.463	0.4527	0.4505		0.6102	0.5155	0.6361
23.7	0.0136	0.0126	0.0175		0.2629	0.2787	0.2903			23.7	0.4593	0.4682	0.449		0.6116	0.5165	0.6357
23.8	0.0139	0.0129	0.0172		0.2746	0.2943	0.3038			23.8	0.4677	0.4614	0.4559		0.6105	0.5137	0.6307
23.9541	0.0134	0.013	0.0176		0.2817	0.2959	0.3047			23.9541	0.4674	0.4536	0.4504		0.6091	0.514	0.6356
24.0922	0.0139	0.0132	0.0176		0.29	0.3047	0.3124			24.0922	0.4655	0.4718	0.4549		0.6108	0.5135	0.6278
24.2303	0.0139	0.0132	0.0179		0.2909	0.3044	0.3142
24.3684	0.0145	0.0139	0.0181		0.3067	0.3216	0.3235
24.5064	0.0149	0.0136	0.0183		0.3064	0.3195	0.3248
24.6445	0.0146	0.014	0.0185		0.3158	0.3306	0.3363
24.7826	0.0148	0.0139	0.019		0.3245	0.3334	0.3409
24.9207	0.0148	0.0139	0.0193		0.3288	0.341	0.3464
25.0587	0.0149	0.0144	0.0198		0.3314	0.3416	0.3488
25.1968	0.0158	0.0149	0.0201		0.3453	0.3506	0.354
25.3349	0.0158	0.015	0.0204		0.3457	0.3539	0.3552
25.473	0.0158	0.0146	0.0207		0.3542	0.3616	0.3651
25.6111	0.016	0.0149	0.0211		0.352	0.36	0.3676
25.7491	0.0151	0.0157	0.0212		0.3598	0.3707	0.3755
25.8872	0.0158	0.0154	0.0213		0.3661	0.3732	0.3762
26.0253	0.0164	0.016	0.0218		0.3726	0.3819	0.3878
26.1634	0.0163	0.0161	0.0222		0.3778	0.3823	0.3917
26.3015	0.0163	0.0166	0.0225		0.3889	0.3926	0.3992
26.4395	0.017	0.0168	0.0232		0.387	0.39	0.4019
26.5776	0.017	0.0168	0.0233		0.3965	0.4021	0.4094
26.7157	0.0174	0.0171	0.0242		0.3989	0.4023	0.4136
26.8538	0.0172	0.0174	0.0249		0.4083	0.4114	0.4192
26.9918	0.0179	0.0175	0.0255		0.4041	0.4109	0.4163
27.1299	0.0177	0.0182	0.0258		0.4196	0.4244	0.4313
27.268	0.0184	0.0183	0.0268		0.4172	0.423	0.4284
27.4061	0.018	0.0193	0.0275		0.4295	0.4354	0.4363
27.5442	0.0184	0.0193	0.0285		0.4341	0.4365	0.439
27.6822	0.0187	0.0195	0.0285		0.4403	0.4463	0.4436
27.8203	0.0188	0.0197	0.0298		0.443	0.4471	0.4471
27.9584	0.0195	0.0205	0.0301		0.4504	0.4521	0.4488
28.0965	0.0193	0.0209	0.0319		0.4552	0.4534	0.4502
28.2345	0.0197	0.0217	0.0309		0.4557	0.4602	0.4527
28.3726	0.0201	0.0218	0.0325		0.4584	0.4599	0.4535
28.5107	0.0205	0.0226	0.0338		0.462	0.468	0.458
28.6488	0.0207	0.023	0.0351		0.4621	0.4656	0.4596
28.7869	0.0218	0.0245	0.0368		0.4643	0.4689	0.4623
28.9249	0.0207	0.0239	0.0373		0.4656	0.4681	0.4647
29.063	0.0241	0.0243	0.0376		0.4683	0.4702	0.4668
29.2011	0.0224	0.0248	0.0389		0.467	0.4729	0.466
29.3392	0.0228	0.0258	0.0428		0.4765	0.4794	0.4735
29.4773	0.0235	0.026	0.0423		0.4742	0.4773	0.4727
29.6153	0.0229	0.0276	0.0408		0.482	0.4825	0.4804
29.7534	0.0233	0.028	0.042		0.4773	0.4826	0.478
29.8915	0.0243	0.0288	0.0454		0.4898	0.4894	0.4844
30.0296	0.0243	0.0289	0.0456		0.4889	0.4867	0.4826
30.1676	0.0249	0.0308	0.0474		0.4959	0.4938	0.4875
30.3057	0.0257	0.0317	0.0483		0.4918	0.4938	0.4903
30.4438	0.0268	0.0326	0.0503		0.4968	0.4964	0.4916
30.5819	0.0272	0.0341	0.0513		0.4963	0.4981	0.4922
30.72	0.028	0.0346	0.0498		0.5062	0.504	0.4955
30.858	0.0275	0.0353	0.0517		0.5026	0.5001	0.4968
30.9961	0.0291	0.0368	0.0549		0.51	0.509	0.501
31.1342	0.0313	0.0375	0.0561		0.506	0.5074	0.4999
31.2723	0.0314	0.0393	0.0584		0.5129	0.5114	0.5035
31.4104	0.032	0.0398	0.0609		0.5122	0.5127	0.5044
31.5484	0.0324	0.0407	0.0604		0.5169	0.515	0.5066
31.6865	0.0331	0.0406	0.0631		0.5168	0.5178	0.5079
31.8246	0.0355	0.043	0.0657		0.5255	0.5199	0.5118
31.9627	0.0367	0.0428	0.0688		0.5219	0.5211	0.5136
32.1007	0.0361	0.045	0.07		0.5297	0.5237	0.5144
32.2388	0.0371	0.0454	0.0733		0.5287	0.5233	0.5163
32.3769	0.0378	0.0474	0.0774		0.5312	0.5276	0.5171
32.515	0.0405	0.049	0.0802		0.528	0.5275	0.5172
32.6531	0.0375	0.05	0.079		0.534	0.5306	0.52
32.7911	0.0395	0.0514	0.0829		0.5366	0.5313	0.5225
32.9292	0.0411	0.0515	0.0855		0.5391	0.5339	0.5235
33.0673	0.0417	0.0532	0.0893		0.5374	0.5344	0.5243
33.2054	0.0429	0.055	0.0932		0.5419	0.5366	0.5244
33.3434	0.044	0.0564	0.0969		0.5421	0.5359	0.526
33.4815	0.0439	0.0587	0.105		0.5444	0.5401	0.5276
33.6196	0.0453	0.0604	0.1069		0.5444	0.5416	0.5289
33.7577	0.0495	0.0624	0.1123		0.5477	0.5429	0.5299
33.8958	0.0478	0.0651	0.1139		0.5469	0.5444	0.5302
34.0338	0.0501	0.0658	0.1257		0.5492	0.5442	0.531
34.1719	0.0518	0.0684	0.1272		0.5497	0.5456	0.5329
34.31	0.0569	0.071	0.1334		0.5538	0.5492	0.5355
34.4481	0.0535	0.0724	0.1327		0.5533	0.5493	0.5356
34.5862	0.0574	0.0748	0.1401		0.5628	0.5527	0.5379
34.7242	0.0595	0.0763	0.1397		0.5545	0.5492	0.5362
34.8623	0.0608	0.079	0.1483		0.5589	0.5539	0.5404
35.0004	0.0632	0.0811	0.1478		0.5582	0.5526	0.5391
35.1385	0.0669	0.0854	0.1562		0.5623	0.5561	0.5402
35.2766	0.0688	0.0876	0.1561		0.5613	0.5549	0.5418
35.4146	0.0724	0.0944	0.1633		0.5642	0.5592	0.5434
35.5527	0.0737	0.0949	0.1639		0.5626	0.5595	0.5433
35.6908	0.0762	0.1004	0.1724		0.5699	0.5616	0.5454
35.8289	0.0783	0.1009	0.173		0.5642	0.5607	0.5445
35.9669	0.0756	0.1064	0.1811		0.5723	0.5617	0.5465
36.105	0.0783	0.1065	0.1808		0.5663	0.5618	0.5476
36.2431	0.084	0.115	0.1905		0.5709	0.5658	0.5487
36.3812	0.0865	0.1162	0.1893		0.568	0.5646	0.5478
36.5192	0.0852	0.1224	0.1984		0.5736	0.5678	0.5504
36.6573	0.0895	0.1215	0.1989		0.5717	0.5668	0.5493
36.7954	0.0911	0.1281	0.2083		0.5754	0.5695	0.5518
36.9335	0.0957	0.1281	0.2086		0.5737	0.5695	0.5521
37.0716	0.1001	0.1353	0.2162		0.5762	0.5681	0.5517
37.2096	0.1022	0.136	0.2166		0.5755	0.571	0.5536
37.3477	0.1055	0.1408	0.2263		0.58	0.57	0.5536
37.4858	0.1095	0.1414	0.2256		0.574	0.5693	0.553
37.6239	0.119	0.1472	0.2349		0.5788	0.5719	0.5536
37.7619	0.1215	0.1484	0.2364		0.5772	0.5725	0.5551
37.9	0.1249	0.1544	0.2445		0.581	0.5732	0.5556
38.0381	0.1268	0.1557	0.2447		0.5801	0.5721	0.5562
38.1762	0.1374	0.1616	0.252		0.5812	0.5741	0.5565
38.3143	0.1368	0.1624	0.2534		0.579	0.5742	0.5558
38.4524	0.1435	0.1694	0.2617		0.5835	0.5749	0.5588
38.5904	0.1444	0.1693	0.2628		0.5829	0.5754	0.5576
38.7285	0.1511	0.1768	0.2713		0.5847	0.5766	0.5575
38.8666	0.152	0.1775	0.2719		0.585	0.5764	0.5582
39.0047	0.158	0.1841	0.2771		0.5842	0.5762	0.5576
39.1427	0.1591	0.1845	0.2782		0.5837	0.5779	0.5596
39.2808	0.1673	0.1916	0.2847		0.585	0.5773	0.5583
39.4189	0.1686	0.1908	0.2856		0.5834	0.5775	0.561
39.557	0.1748	0.1984	0.291		0.5863	0.5793	0.5616
39.6951	0.1747	0.1984	0.2905		0.5842	0.5759	0.5595
39.8331	0.1832	0.2062	0.2969		0.5866	0.5789	0.5619
39.9712	0.1845	0.2068	0.2963		0.5849	0.5788	0.5595
40.1093	0.1918	0.2134	0.3023		0.5867	0.5783	0.5598
40.2474	0.1931	0.2133	0.3035		0.587	0.5812	0.5646
40.3854	0.2002	0.2185	0.3079		0.5864	0.5778	0.559
40.5235	0.2019	0.2193	0.3084		0.586	0.5774	0.5594
40.6616	0.2106	0.2265	0.3135		0.5863	0.5804	0.561
40.7997	0.2106	0.2264	0.3154		0.5867	0.5798	0.5608
40.9378	0.2181	0.2316	0.3193		0.5876	0.5809	0.562
41.0758	0.2192	0.232	0.3204		0.588	0.5818	0.5628
41.2139	0.2276	0.2358	0.3234		0.5903	0.5822	0.562
41.352	0.2285	0.2356	0.3254		0.5897	0.5836	0.5627
41.4901	0.236	0.2388	0.3288		0.5866	0.5804	0.5612
41.6281	0.2365	0.239	0.3301		0.5881	0.5802	0.5644
41.7662	0.2454	0.2422	0.3349		0.586	0.5794	0.5607
41.9043	0.2459	0.2427	0.3335		0.5858	0.5806	0.5626
42.0424	0.2538	0.2456	0.3373		0.5894	0.5834	0.5621
42.1805	0.2545	0.2458	0.3385		0.5868	0.5813	0.5636
42.3185	0.2622	0.2476	0.342		0.5875	0.5806	0.5627
42.4566	0.2643	0.2487	0.3433		0.5858	0.5824	0.564
42.5947	0.2691	0.2511	0.3463		0.5876	0.5807	0.5617
42.7328	0.2714	0.2525	0.3468		0.588	0.5778	0.5629
42.8708	0.2767	0.2544	0.3508		0.5913	0.5823	0.5627
43.0089	0.2778	0.2552	0.3513		0.5885	0.5838	0.5654
43.147	0.2831	0.2573	0.3544		0.5899	0.5838	0.5648
43.2851	0.2829	0.2566	0.3544		0.59	0.5809	0.5649
43.4232	0.2892	0.2603	0.3586		0.5904	0.5821	0.565
43.5612	0.2897	0.2593	0.3581		0.587	0.5806	0.5646
43.6993	0.2928	0.2622	0.3608		0.587	0.5816	0.5626
43.8374	0.2948	0.2632	0.3632		0.5907	0.5826	0.5657
43.9755	0.2985	0.2649	0.3648		0.5891	0.5836	0.5645
44.1136	0.3004	0.2662	0.3653		0.5893	0.5836	0.5689
44.2516	0.3042	0.2673	0.3682		0.5896	0.584	0.5644
44.3897	0.3051	0.2686	0.3694		0.5894	0.5831	0.5655
44.5278	0.309	0.2694	0.3715		0.5895	0.581	0.565
44.6659	0.3105	0.2712	0.3728		0.592	0.584	0.5686

## Sheet: Fig. 4
a) Time-dependent ribose uptake activity in E.coli BW25113 ∆rbsC, ∆xylH, ∆alsC producing At-pGlcTNTD from Arabidopsis or TatC				b) Substrate affinity of pGlcTNTD from Arabidopsis for ribose							c) pH dependency of At-pGlcTNTD ribose uptake							d) Substrate specificity of At-pGlcTNTD from Arabidopsis				e) Time-dependent glucose uptake activity in E.coli MG1655 ∆ptsG ∆manXYZ producing At-pGlcTNTD or TatC					f) Time-dependent fructose uptake activity in E.coli BW25113 ∆fruA producing At-pGlcTNTD or TatC
E. coli cells were incubated at pH 7 for the indicated time intervals.with 1 mM ribose labled with 0.1 µCi of [14C] ribose				Ribose uptake was measured in E.coli producing At-pGlcTNTD or TatC at different external ribose concentrations at pH 7. Substrate affinity of At-pGlcTNTD was determined by calculating the difference in ribose uptake between E.coli producing At-pGlcTNTD and TatC, that served as background control.							E. coli cells were incubated with 1 mM of total ribose labeled with 0.1 µCi of [14C] ribose at different pH values.							The inhibition of ribose transport of pGlcTNTD by different sugars was determined. For this, 14C-ribose uptake (1 mM outside concentration) was measured in the presence of non-radioactive sugars in ten-fold excess at pH 7.				E. coli cells were incubated at pH 7 for the indicated time intervals with 1 mM glucose labled with 0.2 µCi of [14C] glucose.					E. coli cells were incubated at pH 7 for the indicated time intervals.with 1 mM fructose labeld with 1 µCi of [3H] fructose.
E.coli	time (min)	ribose uptake (nmol 109 cells-1)		ribose concentration (mM)	E.coli	ribose uptake (nmol 109 cells-1 h-1)	E.coli	ribose uptake (nmol 109 cells-1 h-1)	difference in uptake pGlcT - average uptake TatC (nmol 109 cells-1 h-1)		pH	E.coli	ribose uptake (nmol 109 cells-1 h-1)	E.coli	ribose uptake (nmol 109 cells-1 h-1)			test condition		ribose uptake (nmol 109 cells-1 h-1)		E.coli	time	glucose uptake (nmol 109 cells-1)			E.coli	time	fructose uptake (nmol 109 cells-1)
TatC	0	0.329211		0.05	TatC	0.135533	pGlcT	0.970315	0.816387		5	TatC	2.19793	pGlcT	8.55777			1mM ribose	control	8.12074		TatC	0	0.169855			TatC	0	0.166404
	0	0.237594		0.05		0.156211		0.92902	0.775093		5		2.35353		7.51997				control	8.26348			0	0.03855				0	0.323532
	0	0.329185		0.05		0.170039		0.980484	0.826556		5		2.01136		5.52637				control	8.81112			0	0.0959212				0	0.151992
	15	1.5928		0.1		0.398593		1.93375	1.58061		6		4.88932		10.9717				tatC	4.19722			15	1.59561				15	0.272147
	15	1.05884		0.1		0.341757		2.04184	1.6887		6		3.06639		10.4485				tatC	4.54838			15	1.73629				15	0.208301
	15	1.18408		0.1		0.319068		2.01139	1.65825		6		2.66262		8.14067				tatC	4.59306			15	0.999679				15	0.294549
	30	2.20765		0.2		0.602461		4.38061	3.64882		7		3.86362		10.9929			1mM ribose + 10mM competitive substrate	ribose	3.37834			30	2.55984				30	0.270614
	30	2.17967		0.2		0.604498		3.56923	2.83744		7		3.92361		13.4685				ribose	1.54287			30	1.93984				30	0.239903
	30	2.58435		0.2		0.988407		4.32336	3.59157		7		3.83122		11.6532				ribose	2.69903			30	2.34557				30	0.343512
	45	3.81981		0.5		1.90475		8.3	6.333		8		3.27318		9.22361				glucose	2.39822			45	4.0851				45	0.356179
	45	2.88729		0.5		1.69802		8.68618	6.71918		8		3.25145		9.11594				glucose	2.53405			45	3.59749				45	0.355904
	45	3.41959		0.5		2.29821		8.93416	6.96717		8		2.7177		9.95001				glucose	3.47084			45	3.54759				45	0.31138
	60	4.42014		1		5.49635		11.8317	7.91362		9		2.81414		4.95053				fructose	4.98698			60	5.36331				60	0.494998
	60	4.03394		1		3.21748		14.3841	10.4661		9		2.20167		3.68546				fructose	4.69206			60	5.36616				60	0.433752
	60	4.47593		1		3.04028		12.5852	8.66719		9		1.86241		4.64447				fructose	4.87029			60	4.865				60	0.429964
pGlcT	0	0.384776		2		6.56233		17.4066	11.0766										sucrose	8.59014		pGlcT	0	0.141947			pGlcT	0	0.266271
	0	0.347696		2		5.69958		16.7511	10.4211		Student´s ttest comparison TatC - pGlcT:								sucrose	9.20974			0	0.0984866				0	0.324685
	0	0.342349		2		6.72806		22.0027	15.6727										sucrose	10.0294			0	0.124269				0	0.272439
	15	3.92602		5		16.9689		29.2564	13.913		pH	p	significant?						raffinose	7.43305			15	3.32587				15	0.313322
	15	2.53321		5		13.7088		31.8813	16.5379		5	0.00498483	yes						raffinose	5.87291			15	2.84777				15	0.388946
	15	4.12216		5		15.3524		36.3816	21.0382		6	0.00467046	yes						raffinose	8.15594			15	2.7984				15	0.415937
	30	6.83466									7	0.000384762	yes						inositol	10.2495			30	5.30234				30	0.470116
	30	4.36483		Student´s ttest comparison TatC - pGlcT:							8	3.74857e-05	yes						inositol	9.07661			30	4.76408				30	0.514729
	30	5.54744									9	0.0106461	yes						inositol	9.1098			30	5.77455				30	0.465988
	45	8.3542		ribose concentration	p	significant?													maltose	5.26198			45	7.06859				45	0.782908
	45	5.81149		0.05	1.71695e-06	yes													maltose	6.302			45	7.50167				45	0.714758
	45	8.23034		0.1	2.08852e-06	yes													maltose	7.94293			45	8.00352				45	0.685048
	60	9.58679		0.2	0.000322595	yes													arabinose	10.2352			60	7.37943				60	0.835261
	60	8.29504		0.5	1.2673e-05	yes													arabinose	9.2316			60	7.90731				60	0.865022
	60	9.93509		1	0.00118584	yes													arabinose	8.80966			60	9.73699				60	1.04553
				2	0.00181219	yes													xylose	8.32044
Student´s ttest comparison TatC - pGlcT:				5	0.00167704	yes													xylose	8.5056		Student´s ttest comparison TatC - pGlcT:					Student´s ttest comparison TatC - pGlcT:
																			xylose	7.97688
timepoint	p	significant?																	mannose	7.04029		timepoint	p	significant?			timepoint	p	significant?
0	0.148134	no																	mannose	5.22848		0	0.641678	no			0	0.271871	no
15	0.0128601	yes																	mannose	7.68483		15	0.00534865	yes			15	0.0463725	yes
30	0.0108709	yes																				30	0.000952845	yes			30	0.00447042	yes
45	0.00932657	yes																Student´s ttest comparison:				45	0.000293458	yes			45	0.000288966	yes
60	0.000662825	yes																				60	0.0127952	yes			60	0.0025793	yes
																		comparison	p	significant?
																		ctrl.- tatC	0.00013694	yes
																		ctrl. - ribose	0.047182	yes
																		ctrl. - glucose	0.000147532	yes
																		ctrl. - fructose	9.81363e-05	yes
																		ctrl. - sucrose	0.133219	no
																		ctrl. - raffinose	0.152624	no
																		ctrl. - inositol	0.0697442	no
																		ctrl. - maltose	0.078859	no
																		ctrl. - arabinose	0.095296	no
																		ctrl. - xylose	0.642907	no
																		ctrl. - mannose	0.0843603	no

## Sheet: Fig. 5
Leaf area in cm2										Ratio yellow:green pixels
	WT	pglct	pglct2	mex1	pglct pglct2	pglct mex1	pglct2 mex1	pglct pglct2 mex1			WT	pglct	pglct2	mex1	pglct pglct2	pglct mex1	pglct2 mex1	pglct pglct2 mex1
biological replicates	0.24705	0.478917	0.401601	0.245264	0.338294	0.121343	0.278992	0.07938		biological replicates	0.1248	0.0795	0.053	0.3759	0.1046	0.5233	0.2779	0.9029
	0.491716	0.418274	0.291807	0.269274	0.341803	0.107976	0.246183	0.107689			0.0693	0.1006	0.082	0.3268	0.1377	0.7244	0.2986	0.9016
	0.438082	0.255993	0.381619	0.235798	0.31391	0.092817	0.240058	0.140823			0.0768	0.116	0.058	0.2621	0.1095	0.818	0.255	0.4932
	0.490168	0.380757	0.186393	0.268247	0.479606	0.124997	0.32007	0.085759			0.11	0.1023	0.0904	0.2114*	0.0572	0.7798	0.1928	1.1205	* siginificant outlier
	0.431686	0.333117	0.373391	0.272336	0.43524	0.089333	0.246053	0.138627			0.0726	0.0895	0.043	0.1829	0.1365	0.9673	0.2082	0.4432
	0.363883	0.266259	0.299925	0.257414	0.429907	0.103149	0.196899	0.101292			0.1544	0.0859	0.0766	0.1909	0.1049	0.957	0.1867	1.3702
	0.333203	0.362191	0.309079	0.259888	0.546452	0.107439	0.427496	0.073528			0.1021	0.0554	0.0224	0.1068	0.1041	1.0057	0.1775	1.3631
	0.378806	0.351862	0.517972	0.263191	0.40973	0.093007	0.268697	0.099089			0.1263	0.0439	0.0658	0.2448	0.0868	0.7755	0.1341	1.3672
	0.420469	0.38253	0.409355	0.296817	0.559357	0.123395	0.338569	0.146854			0.105	0.0454	0.0418	0.262	0.1071	0.6682	0.1854	0.575
	0.445422	0.321727	0.319471	0.300851	0.347845	0.111281	0.346488	0.094276			0.0659	0.0492	0.0487	0.2086	0.1101	0.5591	0.3012	1.1695
	0.403235	0.330225	0.704776	0.248417	0.365504	0.117748	0.287988	0.121533			0.1184	0.0574	0.0388	0.1833	0.1048	0.8197	0.1746	0.7397
	0.423577	0.440303	0.53487	0.192981	0.391246	0.115111	0.212932	0.10469			0.1215	0.0727	0.0278	0.1909	0.1446	0.6561	0.276	0.9978
	0.523922	0.308872	0.485385	0.276157	0.415743	0.116621	0.441146	0.106259			0.0912	0.0717	0.0491	0.3272	0.0742	0.8819	0.1739	1.4282
	0.382239	0.382558	0.372603	0.285863	0.363111	0.09459	0.327875	0.115442			0.0844	0.0898	0.0558	0.286	0.0832	0.8917	0.3114	1.556
	0.420256	0.379935	0.333124	0.226271	0.468965		0.366939	0.086675			0.1052	0.0901	0.0679	0.2094	0.1157		0.2281	0.7723
		0.406319	0.675048	0.307559	0.37376		0.427293	0.139382				0.059	0.0252	0.2691	0.1003		0.1935	0.2405*	* siginificant outlier
		0.400114	0.561064	0.314928	0.458482		0.391404	0.111871				0.1132	0.0562	0.2017	0.0909		0.211	0.6245
		0.429556	0.537912	0.300136	0.467987		0.400485	0.109259				0.0582	0.0193	0.2009			0.1352	0.5391
							0.340725	0.125186						0.3682			0.1254	0.5017
comparison	t	p	significant?				Group	Letter		comparison	t	p	significant?				Group	Letter
pglct mex1 - pglct pglct2	-17.7659	0	yes				pglct mex1	d		pglct mex1 - pglct pglct2	16.4045	0	yes				pglct mex1	c
pglct2 mex1 - pglct pglct2	-3.88659	0.00294174	yes				pglct2 mex1	bc		pglct2 mex1 - pglct pglct2	7.31392	1.5688e-10	yes				pglct2 mex1	b
pglct pglct2 mex1 - pglct pglct2	-17.2872	0	yes				pglct pglct2 mex1	d		pglct pglct2 mex1 - pglct pglct2	9.20588	1.46549e-14	yes				pglct pglct2 mex1	c
pglct - pglct pglct2	-2.19593	0.310303	no				pglct	ab		pglct - pglct pglct2	-3.48143	0.0103925	yes				pglct	a
pglct2 - pglct pglct2	0.277427	0.99999	no				pglct2	ab		pglct2 - pglct pglct2	-7.082	5.80518e-10	yes				pglct2	d
mex1 - pglct pglct2	-8.00114	3.50753e-12	yes				mex1	c		mex1 - pglct pglct2	7.65652	2.81684e-11	yes				mex1	b
WT - pglct pglct2	-0.165781	1	no				WT	a		WT - pglct pglct2	-0.271945	0.999991	no				WT	ae
pglct2 mex1 - pglct mex1	11.7701	0	yes				pglct pglct2	a		pglct2 mex1 - pglct mex1	-13.2058	0	yes				pglct pglct2	e
pglct pglct2 mex1 - pglct mex1	0.22815	0.999998	no							pglct pglct2 mex1 - pglct mex1	1.50383	0.750777	no
pglct - pglct mex1	17.7588	0	yes							pglct - pglct mex1	-17.0673	0	yes
pglct2 - pglct mex1	9.42645	5.21805e-15	yes							pglct2 - pglct mex1	-17.7122	0	yes
mex1 - pglct mex1	19.1871	0	yes							mex1 - pglct mex1	-12.128	0	yes
WT - pglct mex1	16.4065	0	yes							WT - pglct mex1	-16.3963	0	yes
pglct pglct2 mex1 - pglct2 mex1	-11.4496	0	yes							pglct pglct2 mex1 - pglct2 mex1	7.92746	7.61502e-12	yes
pglct - pglct2 mex1	2.06108	0.390496	no							pglct - pglct2 mex1	-9.1721	1.34337e-14	yes
pglct2 - pglct2 mex1	2.78761	0.086135	no							pglct2 - pglct2 mex1	-11.0527	0	yes
mex1 - pglct2 mex1	-2.77079	0.0895215	no							mex1 - pglct2 mex1	1.41058	0.805939	no
WT - pglct2 mex1	3.59417	0.00801354	yes							WT - pglct2 mex1	-7.25015	2.23899e-10	yes
pglct - pglct pglct2 mex1	17.1104	0	yes							pglct - pglct pglct2 mex1	-9.51082	9.99201e-16	yes
pglct2 - pglct pglct2 mex1	9.3283	1.19904e-14	yes							pglct2 - pglct pglct2 mex1	-9.79611	3.33067e-16	yes
mex1 - pglct pglct2 mex1	17.3338	0	yes							mex1 - pglct pglct2 mex1	-7.53348	6.45577e-11	yes
WT - pglct pglct2 mex1	16.0077	0	yes							WT - pglct pglct2 mex1	-9.22441	1.14353e-14	yes
pglct2 - pglct	1.61973	0.689532	no							pglct2 - pglct	-3.40392	0.0130459	yes
mex1 - pglct	-6.22855	5.69446e-08	yes							mex1 - pglct	9.1663	1.38778e-14	yes
WT - pglct	1.92785	0.477356	no							WT - pglct	2.87822	0.061464	no
mex1 - pglct2	-4.62557	0.000172211	yes							mex1 - pglct2	10.6648	0	yes
WT - pglct2	-0.381409	0.999916	no							WT - pglct2	6.05563	1.12444e-07	yes
WT - mex1	7.34208	1.38568e-10	yes							WT - mex1	-7.63021	2.8228e-11	yes

## Sheet: Fig. 6
	concentration in µmol g-1 FW
genotype	ribose	glucose	sucrose	fructose	IMP	XMP	xanthosine	xanthine	uric acid	allantoin				contrast		t	p	significant?
control	0.883436	3.26094	2.53042	0.491591	0.014833	0.002886	0.006245	0.06305	0.05378	0.86693			Results Tukey logscale backtransformed log2	pglct;a / control	ribose	5.10812	0.0009	yes
	0.87228	4.11897	5.27611	0.58668	0.011967	0.003779	0.01128	0.08178	0.066922	0.903656				rbsk / control		8.45863	0	yes
	0.80745	3.35948	2.43283	0.558512	0.016416	0.00376	0.009516	0.07745	0.009842	1.12				rbsk / pglct;a		3.45045	0.0138	yes
	0.758896	1.90744	8.42704	0.527628	0.006601	0.002716	0.009188	0.05191	0.090198	0.712047				pglct;a / control	glucose	-1.28735	0.4306	no
	1.393	4.057	1.797	0.683	0.0108736	0.00225248	0.00212983	0.1201	0.0218709	1.1011				rbsk / control		1.52176	0.3187	no
	0.971	5.523	2.674	0.418	0.0116011	0.00262128	0.000490512	0.132	0.0115776	0.7752				rbsk / pglct;a		2.43139	0.0787	no
	0.911	5.893	2.85	0.278	0.0119021	0.00468218	0.00156018	0.1075	0.0185651	0.9003				pglct;a / control	fructose	2.91374	0.0347	yes
pglct;a	4.68078	2.8374	5.5006	0.797912	0.013063	0.003718	0.008987	0.0455	0.100345	0.976538				rbsk / control		-4.5834	0.0021	yes
	5.75515	2.38991	9.41407	1.36907	0.008415	0.002755	0.024576	0.086	0.09206	0.811149				rbsk / pglct;a		-6.5323	0.0001	yes
	2.10323	3.35948	10.6855	0.974554	0.00556	0.002135	0.002058	0.0528	0.126797	0.89				pglct;a / control	sucrose	2.78078	0.0436	yes
	1.52661	3.08474	4.93185	0.573239	0.005501	0.004149	0.005208	0.1005	0.002076	0.96769				rbsk / control		-6.94227	0.0001	yes
rbsk	9.33136	6.62506	0.255815	0.133865	0.0078444	0.00217072	0.0029783	0.0795135	0.006713	0.104052				rbsk / pglct;a		-8.55445	0	yes
	6.38683	3.4063	0.472112	0.25981	0.0083123	0.00377802	0.0034422	0.0617	0.004655	0.070504			Results Tukey pairwise comparison	pglct;a / control	IMP	-1.61245	0.270028	no
	9.04138	6.98307	0.377105	0.156846	0.0090505	0.00408609	0.00370216	0.0665	0.003009	0.0548201				rbsk / control		-2.70286	0.0467479	yes
														rbsk / pglct;a		0.127603	0.990638	no
														pglct;a / control	XMP	-0.0840645	0.99604	no
														rbsk / control		0.127058	0.990979	no
														rbsk / pglct;a		0.173339	0.983295	no
														pglct;a / control	xanthosine	0.7344	0.731506	no
														rbsk / control		-1.32727	0.386024	no
														rbsk / pglct;a		-1.1836	0.462166	no
														pglct;a / control	xanthine	-0.992095	0.590872	no
														rbsk / control		-1.53817	0.306081	no
														rbsk / pglct;a		-0.11871	0.992089	no
														pglct;a / control	uric acid	1.22218	0.444381	no
														rbsk / control		-2.64823	0.049507	yes
														rbsk / pglct;a		-2.41036	0.0741158	no
														pglct;a / control	allantoin	0.000329323	1	no
														rbsk / control		-12.8763	5.83945e-07	yes
														rbsk / pglct;a		-17.3808	2.22045e-16	yes

## Sheet: Fig. 7
				pixel amount	fluorescent area (%)
nodule no. 3	section Fig. 7b	infected area	bright field	18320	24.6234
			fluorescence	4511
		uninfected area	bright field	12656	2.11757
			fluorescence	268
	section Fig. S9-1	infected area	bright field	17168	25.2213
			fluorescence	4330
		unifected area	bright field	12934	1.55404
			fluorescence	201
	section Fig. S9-2	infected area	bright field	9360	12.1795
			fluorescence	1140
		uninfected area	bright field	4801	1.49969
			fluorescence	72
nodule no. 4	section Fig. S9-3	infected area	bright field	60955	22.8513
			fluorescence	13929
		unifected area	bright field	22277	1.3781
			fluorescence	307
	section Fig. S9-4	infected area	bright field	16706	39.6564
			fluorescence	6625
		uninfected area	bright field	16055	2.89007
			fluorescence	464
	section Fig. S9-5	infected area	bright field	22919	17.828
			fluorescence	4086
		uninfected area	bright field	13562	1.21663
			fluorescence	165

## Sheet: Sup. Fig. 2
full agarose gel image of Supplementary Fig. 2b
marker bands (bp)
10000
8000
6000
5000
4000
3000
2000
1500
1200
1000
500
400
300
200
100

## Sheet: Sup. Fig. 3
	09:00:00													13:00:00													17:00:00													21:00:00
	concentration in µmol g-1 FW						concentration in nmol g-1 FW							concentration in µmol g-1 FW						concentration in nmol g-1 FW							concentration in µmol g-1 FW						concentration in nmol g-1 FW							concentration in µmol g-1 FW						concentration in nmol g-1 FW
genotype	ATP	AMP	GTP	GMP	UTP	IMP	adenosine	uridine	guanosine	guanine	inosine	xanthine		ATP	AMP	GTP	GMP	UTP	IMP	adenosine	uridine	guanosine	guanine	inosine	xanthine		ATP	AMP	GTP	GMP	UTP	IMP	adenosine	uridine	guanosine	guanine	inosine	xanthine		ATP	AMP	GTP	GMP	UTP	IMP	adenosine	uridine	guanosine	guanine
wild type (pglct-#2)	0.309148	0.043755	0.0504	0.006	0.104687	0.000624	0.831	7.7	0.399	2.59266	0.577	0.9		0.173545	0.020589	0.0159	0.0119	0.0299851	0.00115765	0.832	9.4	0.313	4.56898	0.296	0.9		0.302989	0.032075	0.0328	0.0126	0.0326501	0.001276	6.314	16.17	0.381	8.05	0.144	0.83144		0.2793	0.061485	0.0351	n.d.	0.0661915	0.00122252	0.642	4.18	0.177	2.09451
	0.364851	0.076313	0.05869	0.01183	0.1613	0.001788	1.629	11.47	0.536	3.7	0.658	1.23		0.129999	0.024266	0.01138	0.01072	0.0228	0.0006104	2.339	13.07	0.253	4.9	0.0905	0.82		0.1338	0.0221	0.01156	0.01102	0.0128	0.000692	3.139	10.8295	0.325	4.68768	0.148	0.91236		0.06635	0.025151	0.00842	0.01069	0.0095	0.00060865	0.513	3.11381	0.172	1.59062
	0.256453	0.032432	0.0389453	0.00525478	0.11054	0.000307	0.613	4.68357	0.241	1.97	0.108	0.58338		0.214845	n.d.	0.0190844	n.d.	0.01485	n.d.	n.d.	n.d.	n.d.	n.d.	n.d.	n.d.		0.389516	0.011846	n.d.	0.00709187	0.10632	0.000308	0.594	5.926	0.269	2.48565	0.0866	1		0.0940654	0.037958	0.0123964	0.0106314	0.01814	0.00050321	1.168	6.009	0.238	2.8
	0.265782	0.019606	0.0318163	0.0101737	0.0813007	0.001019	1.068	11.367	0.348	4.72864	0.328	0.68304		0.176009	0.007396	0.021391	0.00418853	0.0503031	0.0002	0.453	4.5	0.144	2.00461	0.053	0.56281		0.130832	0.017583	0.0162627	0.00705617	0.0285213	0.001395	n.d.	16.136	0.332	9.53449	n.d.	0.67		0.07702	0.027538	0.0113423	0.00801396	0.018301	0.0003	2.507	7.269	0.272	4.04
	0.183873	0.023786	n.d.	0.0113191	0.0291091	0.000758	2.127	11.02	0.227	4.46306	0.0936	0.4939		0.087189	0.030176	0.00667053	0.0127229	0.00685489	0.00196	4.947	13.13	0.491	6.9246	0.488	0.92794		0.207233	0.010665	0.0296758	0.00478036	0.05779	0.000411	7.506	9.085	0.253	5	0.121	0.78808		0.135546	0.017364	0.0254759	0.00580742	0.0398384	0.00089	5.033	12.624	0.476	6.1934
pglct-#1	0.28782	0.039154	0.04108	0.00642	0.10364	0.000397	0.5	5.9	0.289	2.19546	0.12	0.74		0.097464	0.03231	0.00791	0.0063	0.0111246	0.00076019	4.2	14.1	0.333	6.93854	0.198	1		0.240295	0.0119	0.03411	0.0131	0.0609578	0.000358	0.63721	5.97	0.266	2.92	0.182	0.95478		0.1665	0.060671	0.02405	0.0074	0.0465433	0.00135355	0.97504	3.74	0.239	1.71761
	0.237038	0.037894	0.0385023	0.00724965	0.0938	0.000529	0.69	5.46	0.259	1.6	0.154	0.61		0.089258	0.057514	0.00866121	0.02	0.0084	0.00255342	20.58	32.88	0.626	13.2	0.345	1.2		0.100025	n.d.	0.021856	0.0148417	n.d.	0.00141501	0.559	3.59935	0.269	1.70797	0.126	0.86935		0.04283	0.035361	0.00652148	0.01185	0.005	0.00112543	1.342	7.66716	0.296	2.72449
	0.292944	0.043841	0.0418	0.0151165	0.10423	0.000592	0.407	4.60369	0.217	2.67	0.104	n.d.		0.072321	0.035144	0.0066	0.0135636	0.00619	0.00101081	7.9569	20.8964	0.338	10.1	0.151	0.97519		0.099561	0.030457	0.011	0.0135011	0.0137913	0.001987	n.d.	13.7293	0.418	5.65847	0.352	0.8		0.0496879	0.042852	0.0084	0.0121167	0.00986	0.00080499	1.347	6.27756	0.251	3.1
	0.355988	0.03078	0.0144	0.0114802	0.0272242	0.000774	n.d.	n.d.	0.283	n.d.	0.127	0.60851		0.064687	0.01949	0.00561	0.00791675	0.00780601	0.0005	3.748	9.51737	0.295	4.17765	0.087	0.43471		0.25702	0.007448	0.04906	0.00387661	0.0768026	0.000255	0.605	3.48321	0.184	1.40708	0.0723	0.75		0.0745184	0.072363	0.01116	0.0187147	0.0101639	0.0015	3.132	11.5341	0.396	6.08
	0.145548	0.018225	0.00930815	0.0076	0.0164909	0.000458	0.426	5.79615	0.182	2.65882	0.0683	0.46648		n.d.	0.007755	n.d.	0.00307938	n.d.	0.00055	0.732	4.96271	0.445	1.31111	0.28	1.01351		0.064572	0.016012	0.00741315	0.00717644	0.00996432	0.000591	n.d.	16.5	0.4	5.5	0.188	0.61399		0.139563	0.017092	0.0249269	0.00597506	0.0353157	0.0004	2.608	6.2	0.272	3.34928
pglct-#2	0.250176	0.06265	0.04231	0.00606	0.106218	0.001238	0.4	4.1	0.24	1.56751	0.2	0.6		0.199951	0.01513	0.01684	0.01118	0.0363263	0.00083062	0.3	6.32	0.231	3.4	0.1	0.83		0.238491	0.01143	0.03402	0.00719	0.0626765	0.000749	0.59638	5.36	0.238	2.12	0.1412	0.86775		0.1483	0.04242	0.0191	0.01724	0.0322218	0.00126035	1.22947	5.48	0.355	2.76
	0.233746	0.0443841	0.0292319	0.0111226	0.0513	0.002144	0.44	8.13	0.247	3.5	0.42	0.76		n.d.	0.0398461	0.0462447	0.0229655	0.0874	0.00216831	n.d.	19.3732	0.569	7.72	n.d.	1.49455		0.230535	0.00926939	0.0354085	0.00548408	0.0671	0.000477	0.52898	3.54558	0.215	1.92415	0.125	1.17172		0.05772	0.0150041	0.00774694	0.00552984	0.0128	0.00042235	0.90405	3.2587	0.201	2.21802
	0.259287	0.06911	0.0376977	0.0121	0.07551	0.000778	0.53731	9.82859	0.195	2.74	0.14877	0.72809		0.225877	0.01008	0.0272118	0.0061	0.05728	0.00052929	0.29978	5.17319	0.184	2.37644	0.114	0.65433		0.145482	0.01382	0.0172596	0.0076	0.03326	0.000499	0.98969	4.7924	0.241	3.3848	0.0987	0.7		0.100439	0.02529	0.0118031	0.008	0.02116	0.00033687	1.2571	10.2013	0.464	4.1
	0.171607	0.0293692	0.014955	0.01464	0.0261871	0.00267	n.d.	11.8295	0.356	5.09019	0.429	0.62905		0.032955	0.00291103	0.00395073	0.00127	0.00678277	4e-05	0.2026	1.23996	0.0434	0.58877	0.013	0.13312		0.130659	0.0126291	0.0233636	0.00581	0.0329351	0.000931	n.d.	12.2038	0.283	7.10574	0.256	0.62		0.101293	0.0525449	0.0155949	0.01332	0.0255351	0.001	0.9	4.16796	0.197	2.46
	0.239858	0.008778	0.0299	0.00433028	0.0519312	0.000362	0.61257	5.68965	0.232	2.97905	0.101	0.53746		0.255197	0.012853	0.0346	0.00682076	0.0673707	0.00044	0.59	7.5	0.24	n.d.	0.099	0.7496		0.118416	0.019918	0.0149	0.0095159	0.0248162	0.000398	2.16	7.8	0.3	4.5	0.0711	0.71294		0.116042	0.006569	0.0215	0.00331466	0.0310241	0.00058	n.d.	16.1	0.769	n.d.
pGlcT/pglct-#2	0.286328	0.04004	0.04605	0.0081	0.103107	0.000472	0.44	11.46	0.326	4.08	0.14	0.37		0.245106	0.02142	0.02526	0.01202	0.0444135	0.00082948	2.84	18.12	0.527	6.6	0.23	0.94		0.254562	0.0157	0.03178	0.00928	0.0679547	0.000541	1.37	13.4	0.493	4.45	n.d.	1.22469		0.10696	0.02046	0.01201	0.01048	0.0217918	0.00057452	1.68368	7.41	0.4	3.87619
	0.310682	0.0320971	0.0414935	0.00864941	0.1078	0.000462	3.00198	11.1917	0.587	2.94897	0.41789	1.13695		0.37938	n.d.	0.0370653	0.0257711	0.0885	0.00214068	6.73541	29.7913	1.034	13.8115	n.d.	1.53897		0.236364	0.0155501	0.0258584	0.00949152	0.0498	0.00083	1.37622	11.28	0.347	3.76623	0.17027	0.55489		0.0647652	0.0341437	0.0097593	0.0136097	0.0137	0.00106704	1.24702	6.55386	0.40545	3.2
	0.195359	0.0242691	0.0321199	0.00468845	0.07344	0.000443	5.72629	19.6926	0.438	5.9	0.2366	0.67239		0.195346	0.0145851	0.020836	0.00893383	0.04372	0.00051735	0.8166	9.21559	0.29	3.6	0.12861	0.57975		0.252223	0.00564053	0.0377637	0.00274468	0.08617	0.000255	1.17747	5.46679	0.563	4.3	0.15054	0.69959		0.0952	0.0260105	0.0111176	0.0119726	0.01596	0.00088042	1.42785	11.6853	0.743	5.83
	0.227615	0.0199254	0.0247368	0.00947026	0.0559155	0.000663	4.50458	15.5165	0.337	5.48	0.12087	0.67517		0.110414	0.00941353	0.0153547	0.00476758	0.0326416	0.0004	0.70625	4.47329	0.199	2.07	0.10537	0.40401		0.286985	0.0105782	0.0415041	0.00515788	0.0917398	0.000627	3.7415	6.65788	0.326	3.05	0.16069	1		0.09553	0.0465929	0.0130124	0.010302	0.0195908	0.0008	1	3.85751	0.192	2.0915
	0.13635	0.0179	0.0132	0.0089	0.0223329	0.000409	n.d.	n.d.	n.d.	n.d.	n.d.	n.d.		n.d.	0.0095	0.0257	0.0028	0.0693133	0.00039	0.8	4.9	0.351	1.99597	0.1	0.9		0.170205	0.009	0.0286	0.0041	0.0685832	0.000244	3	5.36904	0.301	3.25349	0.1	0.64		n.d.	0.0265	0.0554	0.0058	n.d.	0.00066	3.16	11.1	0.616	6.1
[truncated: 26 more columns]

## Sheet: Sup. Fig. 6
uridine (µmol g-1 FW)								ribose [µmol g-1 FW)
Col-0	Col-0 +U	rbsk	rbsk +U	rbsk:RBSK	rbsk:RBSK +U			Col-0	Col-0 +U	rbsk	rbsk +U	rbsk:RBSK	rbsk:RBSK +U
0.000225597	0.00174911	0.000205732	0.00216682	0.000430059	0.00271458			0.106848	0.0858739	0.643153	1.22838	0.143799	0.104003
0.000265386	0.00179934	0.00026539	0.00306004	0.000314901	0.002363			0.0622936	0.0712083	0.648794	1.31748	0.0711628	0.0594768
0.00021289	0.0012495	0.000333356	0.00218058	0.000215224	0.00303448			0.0580562	0.0650922	0.436819	1.18081	0.0739792	0.0978493
comparison		t	p	significant?				comparison		t	p	significant?
rbsk:RBSK +U -rbsk:RBSK		9.56023	2.11321e-06	yes				rbsk:RBSK +U -rbsk:RBSK		-0.272881	0.999653	no
rbsk - rbsk:RBSK		-0.586995	0.986398	no				rbsk - rbsk:RBSK		5.31908	0.00159654	yes
rbsk +U - rbsk:RBSK		5.81186	0.000639177	yes				rbsk +U - rbsk:RBSK		20.0901	5.83977e-14	yes
Col-0 - rbsk:RBSK		-1.08908	0.846291	no				Col-0 - rbsk:RBSK		-0.591202	0.986904	no
Col-0 +U - rbsk:RBSK		5.61075	0.000763656	yes				Col-0 +U - rbsk:RBSK		-0.740374	0.96574	no
rbsk - rbsk:RBSK +U		-10.0761	1.66719e-06	yes				rbsk - rbsk:RBSK +U		5.61606	0.000992701	yes
rbsk +U - rbsk:RBSK +U		-0.542628	0.99041	no				rbsk +U - rbsk:RBSK +U		22.2388	6.81677e-14	yes
Col-0 - rbsk:RBSK +U		-10.3634	1.3993e-06	yes				Col-0 - rbsk:RBSK +U		-0.444064	0.99644	no
Col-0 +U - rbsk:RBSK +U		-3.44872	0.0335224	yes				Col-0 +U - rbsk:RBSK +U		-0.699531	0.972942	no
rbsk +U - rbsk		6.03534	0.000526849	yes				rbsk +U - rbsk		6.76126	0.000175491	yes
Col-0 - rbsk		-0.682563	0.973961	no				Col-0 - rbsk		-5.71877	0.000857649	yes
Col-0 +U - rbsk		6.06049	0.000412941	yes				Col-0 +U - rbsk		-5.85697	0.000705842	yes
Col-0 - rbsk +U		-6.16599	0.000471958	yes				Col-0 - rbsk +U		-22.1551	0	yes
Col +U - rbsk +U		-2.06658	0.31387	no				Col +U - rbsk +U		-23.5341	5.55112e-16	yes
Col-0 +U - Col-0		6.32316	0.00030617	yes				Col-0 +U - Col-0		-0.0814844	0.999999	no
group	letter							group	letter
rbsk:RBSK +U	b							rbsk:RBSK +U	a
rbsk	a							rbsk	b
rbsk +U	bc							rbsk +U	c
Col-0	a							Col-0	a
Col-0 +U	c							Col-0 +U	a
rbsk:RBSK	a							rbsk:RBSK	a

[truncated: 4 more sheets: Sup. Fig. 7, Primer, H391 and H392, H1865]
